# Supplementary material for: Outward-oriented sites within clustered CTCF boundaries are key for intra-TAD chromatin interactions and gene regulation
Source: Nat Commun. 2023 Dec 7;14:8101. doi: 10.1038/s41467-023-43849-0 (PMC10703910; doi:10.1038/s41467-023-43849-0)
Supplement: Supplementary file 4 — Supplementary Data 1 [file 41467_2023_43849_MOESM4_ESM.xlsx]

## Sheet: Supplementary Data 1
	Supplementary Data 1. Human pathogenic CNVs covering CBSf or CBS3/CBS5 from ClinGen and DECIPHER databases.
	CBS	Pathogenic CNV	Position (hg38)	Genomic size	Variant type	Phenotype
	CBSf	nssv13638981	chr5:113462-181292788	181179327	Gain	Abnormal facial shape,Intrauterine growth retardation,Micrognathia,Syndactyly,Ventricular septal defect
	CBSf	nssv13655232	chr5:113462-181292788	181179327	Gain	Abnormality of the ear,Polydactyly,Short stature,obsolete Malformation of the heart and great vessels
	CBSf	nssv13640824	chr5:130789392-158147902	27358511	Gain	Abnormality of the face,Bilateral talipes equinovarus,Delayed gross motor development,Hypotonia,Intellectual disability,Intrauterine growth retardation,Scoliosis,Short stature
	CBSf	nssv13652187	chr5:107380656-181260337	73879682	Gain	Developmental delay AND/OR other significant developmental or morphological phenotypes
	CBSf	nssv13648398	chr5:17628632-177148719	159520088	Loss	Camptodactyly,Cleft palate,Dolichocephaly,Feeding difficulties,Microglossia,Pierre-Robin sequence,Respiratory distress
	CBSf	nssv579016	chr5:130860928-155321811	24460884	Gain	Developmental delay AND/OR other significant developmental or morphological phenotypes
	CBSf	nssv578086	chr5:138871137-145812309	6941173	Loss	Developmental delay AND/OR other significant developmental or morphological phenotypes
	CBSf	nssv578072	chr5:106619588-156124387	49504800	Loss	Mastocytosis,Myelodysplasia
	CBSf	nssv1602271	chr5:129847794-153353546	23505753	Gain	Developmental delay AND/OR other significant developmental or morphological phenotypes
	CBSf	nssv1603927	chr5:141089988-149530678	8440691	Gain	Intellectual disability
	CBSf	261240	chr5:124516041-149272148	24756108	Duplication	Intellectual disability, Seizure
	CBSf	255372	chr5:131740228-149668223	17927996	Duplication	2-3 toe syndactyly, Inguinal hernia, Intellectual disability, Microcephaly, Sacral dimple, Seizure, Short stature
	CBSf	401315	chr5:134611071-143666887	9055817	Duplication	Abnormality of the pinna, Brachycephaly, Constipation, Deeply set eye, Delayed speech and language development, Diabetes mellitus, EEG abnormality, Fine hair, Gait disturbance, Hypertelorism, Intellectual disability, Mandibular prognathia, Precocious puberty in females, Prominent nose, Recurrent infections, Scoliosis, Short philtrum, Strabismus, Wide mouth
	CBSf	253734	chr5:138175200-143214961	5039762	Deletion	Feeding difficulties in infancy, Hypotonia, Intellectual disability
	CBSf	345239	chr5:138673406-150130520	11457115	Duplication
	CBSf	249028	chr5:138871137-145812309	6941173	Deletion	Abnormality of the upper respiratory tract, Coarse facial features, Hypotonia, Intellectual disability, Patent ductus arteriosus
	CBSf	264075	chr5:139221860-145752584	6530725	Deletion	Abnormal plantar dermatoglyphics, Broad face, Lissencephaly, Seizure
	CBSf	4681	chr5:139757679-142322798	2565120	Deletion	Delayed speech and language development, Feeding difficulties in infancy, Hypotonia, Intellectual disability, Seizure
	CBSf	473002	chr5:140753223-156697007	15943785	Duplication
	CBSf	293879	chr5:140963199-142023518	1060320	Duplication
	CBSf	307291	chr5:141518803-144474238	2955436	Deletion	Camptodactyly of finger, Eczema, Flexion contracture of toe, Hypohidrosis
	CBS3+5	nssv13648272	chr2:168973464-214656712	45683249	Gain	Abnormality of the ear,Premature birth,Syndactyly
	CBS3+5	nssv13647841	chr2:50659294-242160331	191501038	Loss	Global developmental delay
	CBS3+5	nssv13645636	chr2:173137872-180404669	7266798	Loss	Global developmental delay
	CBS3+5	nssv13639329	chr2:12771-241841232	241828462	Gain	Abnormal facial shape,Intrauterine growth retardation,Micrognathia,Syndactyly,Ventricular septal defect
	CBS3+5	nssv13642486	chr2:12771-241841232	241828462	Gain	Abnormality of the ear,Polydactyly,Short stature,obsolete Malformation of the heart and great vessels
	CBS3+5	nssv577737	chr2:172779876-177598000	4818125	Loss	Global developmental delay
	CBS3+5	nssv577741	chr2:174898848-203941548	29042701	Loss	Developmental delay AND/OR other significant developmental or morphological phenotypes
	CBS3+5	nssv577729	chr2:164850117-175559190	10709074	Loss	Seizure
	CBS3+5	nssv577735	chr2:172366752-176361187	3994436	Loss	Global developmental delay
	CBS3+5	nssv577738	chr2:173408061-177702487	4294427	Loss	Abnormal heart morphology,Abnormality of limb bone morphology,Downslanted palpebral fissures,Failure to thrive,Global developmental delay,Micrognathia,Polydactyly,Ptosis,Sacral dimple,Syndactyly
	CBS3+5	nssv577739	chr2:173699279-175586070	1886792	Loss	Developmental delay AND/OR other significant developmental or morphological phenotypes
	CBS3+5	nssv577727	chr2:163965382-182195062	18229681	Loss	Developmental delay AND/OR other significant developmental or morphological phenotypes
	CBS3+5	nssv577733	chr2:170407688-186189894	15782207	Loss	Developmental delay AND/OR other significant developmental or morphological phenotypes
	CBS3+5	nssv582197	chr2:171429233-189179568	17750336	Loss	Abnormal facial shape,Global developmental delay,Intellectual disability
	CBS3+5	nssv582201	chr2:174634502-189000964	14366463	Loss	Abnormal facial shape,Global developmental delay
	CBS3+5	nssv3396618	chr2:173713838-175467462	1753625	Loss	Abnormal facial shape,Abnormality of eye movement,Delayed gross motor development,Delayed speech and language development,Patent ductus arteriosus
	CBS3+5	nssv1605201	chr2:171513047-177854080	6341034	Loss	Developmental delay AND/OR other significant developmental or morphological phenotypes
	CBS3+5	nssv3395022	chr2:174236451-181188846	6952396	Loss	Sampleset name: Clinical Cytogenomic Testing (Postnatal)
	CBS3+5	nssv3395355	chr2154294042-175989372	21695331	Gain	Clinical Cytogenomic Testing (Postnatal)
	CBS3+5	286233	chr2:94864886-242126245	147261360	Duplication
	CBS3+5	396764	chr2:159317982-182609767	23291786	Deletion	Athetosis, Broad philtrum, Bulbous nose, Craniosynostosis, Delayed speech and language development, Downturned corners of mouth, EEG abnormality, Facial asymmetry, Feeding difficulties in infancy, Frontal bossing, Intellectual disability, Narrow forehead, Plagiocephaly, Ridged cranial sutures, Sandal gap, Short palpebral fissure, Single transverse palmar crease, Small nail, Talipes equinovalgus
	CBS3+5	396172	chr2:159317982-182609767	23291786	Deletion	Abnormality of the calvaria, Abnormality of the pinna, Arachnodactyly, Atrioventricular canal defect, Bifid uvula, Bulbous nose, Coarctation of aorta, Convex nasal ridge, Downslanted palpebral fissures, Hand clenching, Hydrocephalus, Hypertelorism, Hypotonia, Low-set ears, Microcephaly, Micrognathia, Occipital encephalocele, Pes cavus, Posteriorly rotated ears, Proportionate short stature, Ptosis…
	CBS3+5	395972	chr2:159317982-177509765	18191784	Deletion	Abnormal umbilicus morphology, Abnormality of brain morphology, Abnormality of the palmar creases, Absent toe, Brachydactyly, Broad hallux, Camptodactyly of finger, Cerebral atrophy, Cleft palate, Coloboma, Convex nasal ridge, EEG abnormality, Flexion contracture, Hyperconvex nail, Hypotonia, Intellectual disability, Iris coloboma, Long eyelashes, Low anterior hairline, Low-set ears, Microcephaly…
	CBS3+5	392323	chr2:159317982-182609767	23291786	Duplication	Abnormal foot morphology, Abnormality of the pinna, Anteverted nares, Deeply set eye, Depressed nasal bridge, Finger clinodactyly, Frontal bossing, Hypertelorism, Intellectual disability, Long philtrum, Low-set ears, Malar flattening, Micrognathia, Proportionate short stature, Short neck, Upslanted palpebral fissure, Wide nasal bridge
	CBS3+5	392301	chr2:159317982-182609767	23291786	Deletion	2-3 toe syndactyly, Abnormality of finger, Abnormality of the pinna, Anteverted nares, Broad forehead, Camptodactyly of finger, Downslanted palpebral fissures, Downturned corners of mouth, Feeding difficulties in infancy, Finger clinodactyly, Generalized hirsutism, Genu valgum, Hip dislocation, Hypoplastic pelvis, Intellectual disability, Long eyelashes, Microcephaly, Narrow mouth, Narrow nasal b…
	CBS3+5	392284	chr2:159317982-182609767	23291786	Deletion	2-3 toe syndactyly, Abnormality of finger, Abnormality of the pinna, Anteverted nares, Broad forehead, Camptodactyly of finger, Coxa valga, Downslanted palpebral fissures, Downturned corners of mouth, Finger clinodactyly, Generalized hirsutism, Hypoplastic pelvis, Intellectual disability, Long eyelashes, Long hallux, Microcephaly, Missing ribs, Narrow mouth, Narrow nasal bridge, Osteoporosis, Pro…
	CBS3+5	392273	chr2:159317982-182609767	23291786	Deletion	Abnormality of the pinna, Anteverted nares, Camptodactyly of finger, Coxa valga, Downslanted palpebral fissures, Generalized hirsutism, Hypoplastic pelvis, Intellectual disability, Microcephaly, Narrow nasal bridge, Osteoporosis, Postaxial hand polydactyly, Proximal placement of thumb, Sandal gap, Scoliosis, Short nose, Slender long bone, Turricephaly
	CBS3+5	392268	chr2:159317982-182609767	23291786	Duplication	Abnormal foot morphology, Abnormality of the pinna, Broad foot, Depressed nasal bridge, Finger clinodactyly, Frontal bossing, Hypertelorism, Inguinal hernia, Intellectual disability, Long foot, Long philtrum, Long toe, Low-set ears, Malar flattening, Micrognathia, Prominent nose, Proportionate short stature, Short neck, Upslanted palpebral fissure, Wide nasal bridge
	CBS3+5	398326	chr2:163317983-182609767	19291785	Deletion	2-3 toe syndactyly, Adducted thumb, Breech presentation, Camptodactyly of finger, Cerebral atrophy, Cryptorchidism, Delayed closure of the anterior fontanelle, Delayed speech and language development, Downslanted palpebral fissures, EEG abnormality, Facial hirsutism, Frontal upsweep of hair, Hypoplastic philtrum, Hypotonia, Intellectual disability, Long philtrum, Low-set ears, Micrognathia, Narro…
	CBS3+5	2829	chr2:166869096-185050083	18180988	Deletion
	CBS3+5	289662	chr2:167246159-180988407	13742249	Deletion	Intellectual disability, Short stature
	CBS3+5	266269	chr2:167803867-181620467	13816601	Deletion
	CBS3+5	258540	chr2:167828152-187977781	20149630	Duplication	Abnormal heart morphology, Hypoglycemia, Micropenis, Overlapping toe
	CBS3+5	4659	chr2:168369236-183693480	15324245	Deletion	2-3 toe syndactyly, Camptodactyly of finger, Cleft palate, Delayed speech and language development, Intellectual disability, Median cleft lip, Seizure, Toe syndactyly
	CBS3+5	252796	chr2:169224670-179544990	10320321	Deletion
	CBS3+5	398381	chr2:169317983-182609767	13291785	Deletion	Abnormal external genitalia, Abnormal labia morphology, Abnormality of the endocrine system, Abnormality of the pinna, Accessory oral frenulum, Adducted thumb, Aggressive behavior, Bifid uvula, Delayed speech and language development, Downslanted palpebral fissures, EEG abnormality, Ectopic anus, Facial asymmetry, Feeding difficulties in infancy, Gastroesophageal reflux, Hiatus hernia, Hydrocepha…
	CBS3+5	266707	chr2:170268501-195858688	25590188	Duplication
	CBS3+5	317432	chr2:170516211-194135276	23619066	Deletion
	CBS3+5	428000	chr2:170653085-176296919	5643835	Deletion
	CBS3+5	428949	chr2:171143062-181909634	10766573	Deletion	3-4 finger syndactyly, Abnormal facial shape
	CBS3+5	2171	chr2:171552814-188452714	16899901	Deletion	2-3 toe syndactyly, Abnormal hair morphology, Downslanted palpebral fissures, Hypotelorism, Intellectual disability, Micrognathia, Protruding ear, Ptosis, Skin dimple, Thin upper lip vermilion, Trigonocephaly
	CBS3+5	288699	chr2:171823426-180049998	8226573	Duplication	Intellectual disability, Seizure
	CBS3+5	2828	chr2:172961147-175366859	2405713	Deletion	Intellectual disability, Microphthalmia
	CBS3+5	328425	chr2:173200987-189795144	16594158	Deletion	Delayed speech and language development, Global developmental delay, Intellectual disability, Neurodevelopmental delay, Seizure
	CBS3+5	285780	chr2:173365575-181258480	7892906	Deletion
	CBS3+5	300745	chr2:173641342-180536013	6894672	Deletion	Global developmental delay, Microcephaly, Short stature
	CBS3+5	294709	chr2:173653111-187503891	13850781	Deletion	Camptodactyly of finger, Microcephaly, Seizure, Severe global developmental delay, Short proximal phalanx of thumb, Short thumb, Toe syndactyly
	CBS3+5	356383	chr2:173721702-178842790	5121089	Deletion	3-4 toe syndactyly, Delayed gross motor development, High myopia, Hypermetropia, Microcephaly
	CBS3+5	286567	chr2:173721703-186678445	12956743	Duplication	Dysphagia, Motor delay, Retrognathia
	CBS3+5	300077	chr2:173793698-175687515	1893818	Duplication	Broad hallux, Broad thumb, Distal symphalangism, Intellectual disability, mild, Symphalangism affecting the phalanges of the toes, Tented upper lip vermilion, Thick upper lip vermilion
	CBS3+5	277425	chr2:173965692-178264881	4299190	Duplication	Abnormal aggressive, impulsive or violent behavior, Genu valgum, Global developmental delay, Microcephaly, Poor coordination, Short foot, Short stature, Single transverse palmar crease, Truncal obesity
	CBS3+5	304004	chr2:174072778-177854080	3781303	Deletion	Cognitive impairment
	CBS3+5	472362	chr2:174622539-178018377	3395839	Deletion
	CBS3+5	255017	chr2:175007776-181627577	6619802	Deletion	Clinodactyly of the 5th finger, Global developmental delay, Hypoplasia of teeth, Microcephaly, Motor delay, Premature birth, Prominent metopic ridge, Proximal placement of thumb, Short stature, Short toe, Single transverse palmar crease
	CBS3+5	328506	chr2:175170097-183693480	8523384	Deletion	Intellectual disability
