# Supplementary material for: Outward-oriented sites within clustered CTCF boundaries are key for intra-TAD chromatin interactions and gene regulation
Source: Nat Commun. 2023 Dec 7;14:8101. doi: 10.1038/s41467-023-43849-0 (PMC10703910; doi:10.1038/s41467-023-43849-0)
Supplement: Supplementary file 5 — Supplementary Data 2 [file 41467_2023_43849_MOESM5_ESM.xlsx]

## Sheet: Supplementary Data 2
	Supplementary Data 2. Genome-wide CBS orientation patterns of TAD boundaries in human HEC-1-B cells. 3,502 out of the total 3,881 TAD boundaries called from the in situ HiC data carry CTCF binding motifs identified from ChIP-nexus data. ">" or "<" represents forward- or reverse-oriented CBS element.
	Chromosome	Start position	End position	CBS number	CBS pattern	Insulation score
	chr1	340000	440000	4	<>><	0
	chr1	750000	850000	3	<>>	-0.100472
	chr1	960000	1060000	3	<<>	0.362002
	chr1	1220000	1320000	7	<<>>>><	-0.350381
	chr1	1475000	1575000	2	<>	-0.460569
	chr1	1630000	1730000	6	><<<><	-0.397384
	chr1	1800000	1900000	6	>><<>>	-0.406868
	chr1	2000000	2100000	3	><<	-0.459388
	chr1	2280000	2380000	5	<>>>>	-0.50289
	chr1	2615000	2715000	5	<<<<>	-0.294787
	chr1	3715000	3815000	1	<	-1.80954
	chr1	6000000	6100000	3	<>>	-0.927894
	chr1	6200000	6300000	8	<><<><>>	-0.466051
	chr1	6565000	6665000	4	<<><	-0.587012
	chr1	7965000	8065000	2	>>	-0.613163
	chr1	8370000	8470000	5	<<<<>	-0.0697048
	chr1	8870000	8970000	5	><>>>	-0.296488
	chr1	9120000	9220000	4	><>>	-0.0912046
	chr1	9610000	9710000	4	<>>>	-0.593318
	chr1	9885000	9985000	2	<>	-0.0310878
	chr1	10470000	10570000	4	<><>	-0.522577
	chr1	11020000	11120000	2	<>	-0.68695
	chr1	12075000	12175000	2	<<	-0.750243
	chr1	12230000	12330000	3	<><	-0.444012
	chr1	12680000	12780000	2	<<	-0.377608
	chr1	12790000	12890000	4	><><	-0.680552
	chr1	13380000	13480000	5	<><><	-1.01739
	chr1	13635000	13735000	4	><><	-0.0292336
	chr1	13910000	14010000	1	>	0.050983
	chr1	14255000	14355000	3	><>	0.0199075
	chr1	15390000	15490000	3	>><	-0.222611
	chr1	15800000	15900000	1	<	-0.708737
	chr1	16035000	16135000	4	<<>>	-0.385857
	chr1	16340000	16440000	5	<<>>>	-0.202541
	chr1	16715000	16815000	2	>>	-0.457329
	chr1	17230000	17330000	7	>>><><>	-1.18847
	chr1	17325000	17425000	3	<<<	-1.49738
	chr1	17695000	17795000	4	<<><	-0.488078
	chr1	18870000	18970000	5	>><<>	0.160511
	chr1	19155000	19255000	4	<>><	-0.425569
	chr1	19560000	19660000	2	<>	-0.214446
	chr1	20050000	20150000	3	>><	-0.23797
	chr1	20475000	20575000	5	<><>>	0.486248
	chr1	20790000	20890000	3	><>	-0.519341
	chr1	20935000	21035000	5	<>>>>	-0.687413
	chr1	21490000	21590000	6	<>>>>>	-0.29476
	chr1	21650000	21750000	3	<<>	-0.0457696
	chr1	22350000	22450000	1	>	-0.507942
	chr1	22695000	22795000	2	<>	0.490513
	chr1	22935000	23035000	5	<<>>>	0.262892
	chr1	23245000	23345000	4	<<>>	-0.15457
	chr1	23790000	23890000	3	><>	-0.0383777
	chr1	24040000	24140000	5	<>>>>	-0.347403
	chr1	24260000	24360000	1	>	-0.0583553
	chr1	24685000	24785000	6	><<<><	0.271944
	chr1	24925000	25025000	2	<>	0.0435824
	chr1	25155000	25255000	6	<<>><<	0.0154905
	chr1	25510000	25610000	2	<>	-0.19548
	chr1	26135000	26235000	5	<<><>	-0.245991
	chr1	26300000	26400000	2	<>	-0.114381
	chr1	26805000	26905000	5	><>>>	-0.736521
	chr1	27185000	27285000	4	<><<	-1.13612
	chr1	27570000	27670000	4	<>>>	0.0501528
	chr1	28025000	28125000	3	<>>	-0.32288
	chr1	28515000	28615000	2	<>	-0.231417
	chr1	28985000	29085000	2	><	-0.453697
	chr1	29490000	29590000	4	<<>>	-1.26405
	chr1	31140000	31240000	6	<<>><>	-1.65782
	chr1	31360000	31460000	2	<<	-0.879765
	chr1	32020000	32120000	5	>><<<	-0.223489
	chr1	32555000	32655000	2	<>	-0.52455
	chr1	32810000	32910000	3	<><	-0.442893
	chr1	33265000	33365000	4	<><<	-0.320801
	chr1	33510000	33610000	5	<<><>	-0.515477
	chr1	33890000	33990000	4	<<<<	-0.413307
	chr1	35230000	35330000	5	<>><<	-0.791039
	chr1	35980000	36080000	2	<>	0.0505405
	chr1	36500000	36600000	2	>>	-0.571709
	chr1	36880000	36980000	1	<	-1.54014
	chr1	37920000	38020000	3	><>	-0.903707
	chr1	38110000	38210000	4	<<<>	-0.316146
	chr1	38420000	38520000	5	<<<>>	-0.830909
	chr1	39275000	39375000	3	<<>	-0.986426
	chr1	39460000	39560000	0		-0.510908
	chr1	39995000	40095000	4	<<><	-0.00976474
	chr1	40220000	40320000	3	><>	-0.401608
	chr1	40460000	40560000	3	<>>	-0.624582
	chr1	40935000	41035000	1	>	-0.074725
	chr1	41420000	41520000	1	>	-0.417705
	chr1	41885000	41985000	9	<><<><>>>	-0.217599
	chr1	42580000	42680000	4	><<>	0.092766
	chr1	43180000	43280000	6	<><<<>	-0.163465
	chr1	43575000	43675000	1	<	-0.100447
	chr1	43870000	43970000	1	<	0.224422
	chr1	44145000	44245000	1	>	0.178476
	chr1	44485000	44585000	5	<<<>>	-0.370131
	chr1	45130000	45230000	5	<>>>>	-0.882454
	chr1	45760000	45860000	3	<<>	-0.0468405
	chr1	46010000	46110000	2	<>	-0.450068
	chr1	46380000	46480000	0		0.0156773
	chr1	46800000	46900000	6	><<>><	-1.16923
	chr1	47590000	47690000	5	<<<>>	-0.308998
	chr1	48150000	48250000	5	><<><	0.00901864
	chr1	48515000	48615000	4	<><>	0.0864049
	chr1	48665000	48765000	4	<<<<	-0.0500648
	chr1	48935000	49035000	4	<><>	-0.30886
	chr1	50780000	50880000	4	<<<>	-0.983834
	chr1	51710000	51810000	2	<<	-0.37391
	chr1	52250000	52350000	0		-0.367009
	chr1	52450000	52550000	1	<	-0.458037
	chr1	52765000	52865000	1	<	0.0482797
	chr1	53110000	53210000	3	<<>	-0.0783816
	chr1	53650000	53750000	4	<<>>	-0.693998
	chr1	53830000	53930000	3	<>>	-0.128864
	chr1	54220000	54320000	4	<<><	-0.412815
	chr1	55450000	55550000	4	<<<>	-0.98879
	chr1	57240000	57340000	3	<<>	-0.704381
	chr1	58910000	59010000	1	>	-0.657017
	chr1	59080000	59180000	1	<	-0.851213
	chr1	60310000	60410000	2	>>	-0.984447
	chr1	61255000	61355000	1	>	-0.158471
	chr1	61460000	61560000	2	<>	0.0198923
	chr1	62550000	62650000	4	<><>	-0.881633
	chr1	62850000	62950000	2	><	-0.443661
	chr1	63210000	63310000	2	<>	-0.490629
	chr1	63965000	64065000	2	>>	-0.788953
	chr1	64675000	64775000	4	<<>>	-0.744923
	chr1	65465000	65565000	4	<>><	-0.214522
	chr1	66235000	66335000	0		0.0549275
	chr1	66665000	66765000	2	<>	0.249501
	chr1	67160000	67260000	2	<>	-0.114605
	chr1	67630000	67730000	3	<>>	-0.0475136
	chr1	67935000	68035000	5	<>>>>	-0.397988
	chr1	68215000	68315000	3	<>>	-0.00927421
	chr1	68815000	68915000	3	<<<	-0.323184
	chr1	70935000	71035000	3	<<>	-0.407964
	chr1	71500000	71600000	3	<<>	-0.618205
	chr1	72505000	72605000	0		-0.035383
	chr1	74205000	74305000	0		0.0338202
	chr1	74450000	74550000	1	<	0.22324
	chr1	75155000	75255000	5	<<><>	-0.64783
	chr1	75640000	75740000	3	<>>	-0.0989608
	chr1	76235000	76335000	1	>	-0.587167
	chr1	77560000	77660000	3	<<>	-0.362598
	chr1	78535000	78635000	3	<>>	-0.629266
	chr1	79070000	79170000	4	<><>	-0.339331
	chr1	80585000	80685000	3	>>>	-0.381538
	chr1	82410000	82510000	1	>	-0.346696
	chr1	84305000	84405000	2	>>	-0.646385
	chr1	85360000	85460000	3	<>>	-0.284856
	chr1	85680000	85780000	5	<<<<>	-0.628031
	chr1	86000000	86100000	3	><>	0.199873
	chr1	86780000	86880000	1	>	0.0478973
	chr1	87175000	87275000	2	<>	-0.176842
	chr1	87515000	87615000	4	<>>>	-0.655879
	chr1	89325000	89425000	2	<>	-0.714625
	chr1	89890000	89990000	3	<>>	-0.0540669
	chr1	90200000	90300000	3	<>>	-0.184697
	chr1	90440000	90540000	2	<>	-0.74505
	chr1	91875000	91975000	2	><	-0.11945
	chr1	92385000	92485000	2	<>	-0.277637
	chr1	92720000	92820000	2	<>	0.255793
	chr1	93250000	93350000	3	<>>	-0.592893
	chr1	94015000	94115000	1	>	0.363351
	chr1	94305000	94405000	4	<<<<	-0.62141
	chr1	94895000	94995000	4	<>>>	-0.166241
	chr1	95240000	95340000	3	<>>	-0.0654831
	chr1	95485000	95585000	3	<<>	-0.376592
	chr1	95655000	95755000	1	<	-0.751738
	chr1	97325000	97425000	0		-0.401705
	chr1	99055000	99155000	1	>	-0.211264
	chr1	100170000	100270000	2	<<	-0.995034
	chr1	100880000	100980000	3	><<	-0.13736
	chr1	101315000	101415000	3	<<>	-0.517369
	chr1	101795000	101895000	1	<	-0.646676
	chr1	104065000	104165000	0		-1.20409
	chr1	104250000	104350000	1	>	-1.00309
	chr1	106400000	106500000	0		-0.252053
	chr1	107715000	107815000	1	>	-0.215356
	chr1	108260000	108360000	2	<>	-0.118306
	chr1	108670000	108770000	1	>	-0.0905431
	chr1	109180000	109280000	1	<	-0.376725
	chr1	109425000	109525000	1	<	-0.203304
	chr1	109970000	110070000	4	>>>>	-0.211209
	chr1	110270000	110370000	2	<>	0.194295
	chr1	110525000	110625000	6	<<><><	-0.594798
	chr1	110995000	111095000	6	<<<><>	-0.459735
	chr1	111930000	112030000	4	<<>>	-0.162407
	chr1	112275000	112375000	4	<<<>	-0.139171
	chr1	112870000	112970000	4	<><>	-0.686413
	chr1	113205000	113305000	4	<<>>	-0.45874
	chr1	113570000	113670000	3	<><	-0.35107
	chr1	114305000	114405000	1	>	-0.671776
	chr1	114450000	114550000	2	>>	-0.587508
	chr1	114795000	114895000	2	<>	0.104806
	chr1	115235000	115335000	1	>	0.174613
	chr1	115615000	115715000	2	<>	0.0123703
	chr1	116100000	116200000	3	<><	0.195483
	chr1	116275000	116375000	3	<<>	0.0371034
	chr1	116570000	116670000	0		0.0562642
	chr1	117040000	117140000	5	<>>><	-0.388712
	chr1	117555000	117655000	2	<>	-0.0264691
	chr1	117990000	118090000	2	>>	0.235
	chr1	118440000	118540000	0		-0.520531
	chr1	120085000	120185000	7	>>>>>>>	-0.52232
	chr1	120670000	120770000	1	<	-2.47309
	chr1	121300000	121400000	0		-3.7024
	chr1	131960000	132060000	0		-1.23752
	chr1	142985000	143085000	0		0.300101
	chr1	143550000	143650000	1	>	-10.3942
	chr1	144070000	144170000	3	<><	-3.68528
	chr1	145060000	145160000	4	><>>	-0.935242
	chr1	145335000	145435000	3	<>>	-0.992671
	chr1	145820000	145920000	0		-2.78736
	chr1	146390000	146490000	2	<<	-0.643009
	chr1	146930000	147030000	2	>>	0.198138
	chr1	147845000	147945000	0		-2.76387
	chr1	148365000	148465000	0		-1.22398
	chr1	148930000	149030000	0		-0.170571
	chr1	149185000	149285000	3	>><	-0.345163
	chr1	149710000	149810000	3	<<>	-2.44278
	chr1	150140000	150240000	5	<<<>>	-0.716708
	chr1	151155000	151255000	2	><	-0.68463
	chr1	151795000	151895000	3	><>	-0.637004
	chr1	151965000	152065000	7	<<<<<<>	-1.14163
	chr1	152400000	152500000	9	<<<<<><>>	-0.0177691
	chr1	153430000	153530000	8	><>>>><<	-1.04493
	chr1	153570000	153670000	3	<<>	-0.606722
	chr1	153920000	154020000	1	<	-0.453336
	chr1	155010000	155110000	9	><><><<>>	-0.558366
	chr1	155105000	155205000	8	<<<>><><	-0.767258
	chr1	155745000	155845000	0		-0.191737
	chr1	156260000	156360000	4	<>>>	-0.82377
	chr1	156565000	156665000	11	<<>>><><>>>	-0.646221
	chr1	156925000	157025000	2	<<	-0.873194
	chr1	157430000	157530000	4	<<<<	0.19616
	chr1	158070000	158170000	3	<<<	-0.0454587
	chr1	159035000	159135000	4	<<>>	-0.578227
	chr1	159975000	160075000	8	<<>><<>>	-0.387414
	chr1	161060000	161160000	2	<<	-1.2101
	chr1	161365000	161465000	10	<<<<>><>>>	-0.97801
	chr1	161675000	161775000	4	<<>>	-0.698449
	chr1	161960000	162060000	3	<<>	-0.0107984
	chr1	162505000	162605000	2	><	-0.242364
	chr1	162750000	162850000	3	<>>	-0.434735
	chr1	163265000	163365000	3	<>>	-0.693266
	chr1	165030000	165130000	7	<<>><>>	-0.72873
	chr1	165515000	165615000	2	<>	-0.306117
	chr1	165840000	165940000	5	<<>>>	-0.208646
	chr1	166775000	166875000	3	>>>	-0.242761
	chr1	166980000	167080000	4	<<<>	-0.0486259
	chr1	167145000	167245000	2	<>	0.195014
	chr1	167625000	167725000	3	<<>	-0.407705
	chr1	168075000	168175000	2	<>	-0.485773
	chr1	169470000	169570000	3	<>>	-0.453244
	chr1	169765000	169865000	1	<	-0.398826
	chr1	171435000	171535000	1	>	-0.540283
	chr1	172370000	172470000	4	<><>	0.0839599
	chr1	172650000	172750000	6	><<>>>	-0.480056
	chr1	173320000	173420000	3	>>>	-0.219623
	chr1	174155000	174255000	3	<>>	-0.599751
	chr1	174930000	175030000	3	<<>	-1.12425
	chr1	176145000	176245000	0		-0.048256
	chr1	176810000	176910000	3	<>>	-0.529151
	chr1	177875000	177975000	4	<<>>	-0.699874
	chr1	178215000	178315000	4	<>><	-0.238703
	chr1	178425000	178525000	6	<<>>><	-0.0408193
	chr1	178975000	179075000	3	><>	-0.241145
	chr1	179750000	179850000	4	<<<>	-0.401477
	chr1	180105000	180205000	3	<<>	-0.218043
	chr1	180415000	180515000	4	<<>>	-0.445234
	chr1	180790000	180890000	3	<><	-0.00287508
	chr1	181095000	181195000	3	<<>	-0.561329
	chr1	181360000	181460000	4	<<<>	-0.104767
	chr1	181990000	182090000	5	<<<>>	-0.173743
	chr1	182430000	182530000	0		-0.0314281
	chr1	182755000	182855000	2	<<	-0.95338
	chr1	183200000	183300000	5	<<><<	0.0491764
	chr1	183560000	183660000	5	><><<	-0.628224
	chr1	183905000	184005000	0		-0.0814063
	chr1	184650000	184750000	1	<	-0.588657
	chr1	185095000	185195000	2	<<	0.0941917
	chr1	185630000	185730000	4	<<><	-0.172212
	chr1	186315000	186415000	1	>	-0.796164
	chr1	186935000	187035000	2	<>	-0.460302
	chr1	189000000	189100000	0		0.142069
	chr1	190375000	190475000	1	<	-0.382224
	chr1	192380000	192480000	4	<>>>	-0.8802
	chr1	193010000	193110000	3	><<	-0.786547
	chr1	196045000	196145000	1	>	0.0310571
	chr1	196635000	196735000	3	><>	-0.335212
	chr1	197165000	197265000	0		-0.161254
	chr1	197845000	197945000	2	<<	0.336555
	chr1	198645000	198745000	3	<<>	-0.57314
	chr1	199530000	199630000	0		-0.369206
	chr1	200460000	200560000	3	<>>	-0.766103
	chr1	200825000	200925000	1	>	-0.0354771
	chr1	201095000	201195000	5	>><<<	-0.142695
	chr1	201370000	201470000	6	<>><><	-0.168101
	chr1	201775000	201875000	4	><>>	-0.230466
	chr1	201910000	202010000	6	<<<>>>	-0.212429
	chr1	202065000	202165000	8	<><>>><>	-0.694073
	chr1	202935000	203035000	5	<<>><	-0.458826
	chr1	203185000	203285000	5	<<><>	0.0577044
	chr1	203410000	203510000	5	<<<<>	0.172626
	chr1	203750000	203850000	3	>>>	-0.40339
	chr1	204070000	204170000	4	<<<>	-0.174895
	chr1	204335000	204435000	5	<<>>>	-0.339985
	chr1	204450000	204550000	4	><<>	-0.621508
	chr1	204890000	204990000	3	<>>	0.0185938
	chr1	205185000	205285000	3	><>	-0.29746
	chr1	205640000	205740000	1	<	-0.547035
	chr1	205950000	206050000	0		-0.784507
	chr1	206595000	206695000	5	>>>>>	-0.881192
	chr1	206725000	206825000	6	<>><>>	-0.514769
	chr1	207155000	207255000	5	<<>><	-0.21703
	chr1	207900000	208000000	2	<>	-1.09708
	chr1	209690000	209790000	7	><>>>><	-0.470649
	chr1	209905000	210005000	4	<>>>	-0.606895
	chr1	210495000	210595000	4	>><>	-0.579302
	chr1	211390000	211490000	0		-0.792442
	chr1	211795000	211895000	5	<<>><	-0.70743
	chr1	212150000	212250000	5	><>>>	-0.0979134
	chr1	212590000	212690000	3	<>>	-0.268416
	chr1	213170000	213270000	1	<	-1.05473
	chr1	214320000	214420000	1	>	-0.975725
	chr1	214760000	214860000	5	<><>>	-0.60389
	chr1	215745000	215845000	1	<	-0.879713
	chr1	218390000	218490000	2	>>	-1.31231
	chr1	220020000	220120000	0		-0.79061
	chr1	220930000	221030000	4	><<>	-0.68135
	chr1	221360000	221460000	2	<>	0.32258
	chr1	222590000	222690000	3	<>>	-0.787634
	chr1	222805000	222905000	1	<	-0.63301
	chr1	223230000	223330000	6	><<<><	-0.285403
	chr1	223830000	223930000	6	><<<>>	-0.571349
	chr1	224250000	224350000	3	<<>	-0.107631
	chr1	224565000	224665000	1	<	-0.578089
	chr1	225555000	225655000	2	><	-0.702009
	chr1	226230000	226330000	4	<><>	-0.668337
	chr1	227060000	227160000	0		0.158817
	chr1	227595000	227695000	3	<>>	-0.348473
	chr1	227875000	227975000	3	><>	0.0989507
	chr1	228115000	228215000	5	<<<>>	-0.113825
	chr1	228730000	228830000	2	>>	-1.34582
	chr1	229330000	229430000	2	<>	-0.175835
	chr1	229655000	229755000	1	<	-0.507615
	chr1	230570000	230670000	0		-0.10797
	chr1	231375000	231475000	2	<>	-0.346197
	chr1	231710000	231810000	2	<<	-0.641843
	chr1	232720000	232820000	1	>	0.0940401
	chr1	233370000	233470000	2	<>	-0.845438
	chr1	234205000	234305000	4	<>>>	-0.329224
	chr1	234505000	234605000	0		-0.973917
	chr1	235220000	235320000	3	<>>	-0.947365
	chr1	235620000	235720000	2	>>	-0.673841
	chr1	236165000	236265000	0		-0.683887
	chr1	236680000	236780000	3	<<>	-0.440654
	chr1	237015000	237115000	1	<	0.198897
	chr1	237790000	237890000	2	>>	-0.623053
	chr1	240125000	240225000	5	<<<<>	-0.839057
	chr1	241625000	241725000	3	<<>	-0.234075
	chr1	241985000	242085000	2	<>	-0.162907
	chr1	243185000	243285000	1	<	-0.0864694
	chr1	243445000	243545000	2	<>	-0.162832
	chr1	244490000	244590000	0		-0.47725
	chr1	244935000	245035000	2	<>	-0.148344
	chr1	245170000	245270000	2	<>	-0.660981
	chr1	246985000	247085000	0		-0.242199
	chr1	247470000	247570000	2	>>	-0.814069
	chr1	248520000	248620000	0		0.00525964
	chr2	625000	725000	5	<<<>>	-0.276565
	chr2	1800000	1900000	2	<>	-0.447248
	chr2	3680000	3780000	4	<<>>	-1.18103
	chr2	7065000	7165000	0		-0.664465
	chr2	8920000	9020000	1	>	-0.727664
	chr2	9230000	9330000	3	<><	-0.374192
	chr2	9615000	9715000	0		-0.397707
	chr2	10175000	10275000	5	><>>>	-0.0823219
	chr2	10540000	10640000	3	<<>	-0.352974
	chr2	10840000	10940000	2	>>	-0.893941
	chr2	11220000	11320000	2	<>	-0.135415
	chr2	11795000	11895000	6	<<>>><	-0.801063
	chr2	13120000	13220000	3	<>>	-1.07294
	chr2	15180000	15280000	1	<	-0.33481
	chr2	15685000	15785000	3	<><	-1.01253
	chr2	16705000	16805000	4	>><>	-0.490411
	chr2	16895000	16995000	2	<>	-0.330391
	chr2	17865000	17965000	1	>	-0.158455
	chr2	18520000	18620000	4	<><>	-0.724883
	chr2	20080000	20180000	1	>	-1.25132
	chr2	20430000	20530000	3	><<	-0.674285
	chr2	20800000	20900000	7	>><<><>	-0.90717
	chr2	21160000	21260000	2	<<	-0.225201
	chr2	22415000	22515000	0		-0.166447
	chr2	23940000	24040000	1	<	-0.525359
	chr2	24565000	24665000	3	<>>	-0.252145
	chr2	25080000	25180000	1	<	-0.131407
	chr2	25430000	25530000	2	<>	-0.358919
	chr2	25960000	26060000	0		-0.506803
	chr2	26425000	26525000	0		0.135887
	chr2	26770000	26870000	4	<><>	-0.0257412
	chr2	26955000	27055000	2	<>	-0.385871
	chr2	27230000	27330000	4	<>>>	-0.284971
	chr2	27525000	27625000	3	<><	-0.732273
	chr2	27840000	27940000	2	<>	-1.06087
	chr2	28705000	28805000	2	<>	-0.889135
	chr2	29115000	29215000	3	>>>	-0.90783
	chr2	29380000	29480000	2	<>	-0.485051
	chr2	30285000	30385000	4	<><<	-0.903904
	chr2	30880000	30980000	6	><><>>	-0.351529
	chr2	32040000	32140000	1	<	-0.495824
	chr2	32790000	32890000	0		-0.657482
	chr2	33785000	33885000	1	<	-0.9461
	chr2	36525000	36625000	4	<<><	-0.0519481
	chr2	37145000	37245000	2	<<	-0.332826
	chr2	38085000	38185000	2	<<	-0.286151
	chr2	38480000	38580000	2	<>	-0.112279
	chr2	38990000	39090000	1	<	-0.549116
	chr2	39440000	39540000	2	<<	-0.0970532
	chr2	39960000	40060000	0		-0.887343
	chr2	42010000	42110000	3	<>>	-0.937725
	chr2	42270000	42370000	4	<<<>	-0.15221
	chr2	42595000	42695000	0		-0.350116
	chr2	42965000	43065000	4	>>>>	-0.910745
	chr2	43770000	43870000	4	<><>	-0.870782
	chr2	44555000	44655000	3	<<>	-0.196069
	chr2	45150000	45250000	6	><><><	-0.221456
	chr2	45760000	45860000	2	><	-0.692059
	chr2	46145000	46245000	3	<>>	-0.297743
	chr2	46815000	46915000	5	<><<>	-0.0756812
	chr2	47090000	47190000	4	<<>>	-0.369745
	chr2	47595000	47695000	2	<>	-0.552765
	chr2	47960000	48060000	1	<	-0.605256
	chr2	48285000	48385000	2	<>	0.078746
	chr2	48725000	48825000	1	<	-1.01909
	chr2	50680000	50780000	4	><<>	-0.917999
	chr2	53950000	54050000	1	<	-0.834392
	chr2	55425000	55525000	0		-0.387242
	chr2	55825000	55925000	2	>>	-0.996199
	chr2	56260000	56360000	3	>><	-0.618957
	chr2	57800000	57900000	0		-0.878317
	chr2	58920000	59020000	1	>	-0.0887716
	chr2	60875000	60975000	2	<>	-1.16854
	chr2	61190000	61290000	1	<	-0.696959
	chr2	62085000	62185000	4	<<<>	-0.840235
	chr2	62610000	62710000	3	<>>	-0.253058
	chr2	62960000	63060000	2	><	-0.15738
	chr2	63810000	63910000	0		-0.443926
	chr2	64140000	64240000	0		-0.465603
	chr2	64725000	64825000	3	>>>	0.0695776
	chr2	65080000	65180000	5	<<<<>	-0.3175
	chr2	65235000	65335000	2	<>	-0.257667
	chr2	65420000	65520000	2	>>	-0.446796
	chr2	65765000	65865000	2	<<	-1.21415
	chr2	68270000	68370000	1	>	-0.937667
	chr2	69120000	69220000	4	<<<>	-0.0184098
	chr2	69525000	69625000	3	><>	-0.464011
	chr2	69900000	70000000	2	<>	-0.204696
	chr2	70040000	70140000	2	<>	-0.285698
	chr2	70470000	70570000	5	>><>>	-0.739696
	chr2	71225000	71325000	2	<<	-0.660209
	chr2	72340000	72440000	3	<<<	0.252047
	chr2	73065000	73165000	6	<<<>><	-0.643272
	chr2	73490000	73590000	2	<<	-0.706463
	chr2	74620000	74720000	3	<<>	-0.677092
	chr2	74800000	74900000	1	<	-0.679914
	chr2	75075000	75175000	3	<>>	-0.358486
	chr2	75620000	75720000	4	<>><	-0.176599
	chr2	75850000	75950000	3	<><	-0.790467
	chr2	76925000	77025000	0		-0.260771
	chr2	79200000	79300000	4	<><>	-1.03871
	chr2	80160000	80260000	3	><<	-0.788455
	chr2	84615000	84715000	1	<	-0.597289
	chr2	85090000	85190000	3	<><	-0.675864
	chr2	85500000	85600000	3	<<<	-0.704499
	chr2	85795000	85895000	3	<>>	-0.659866
	chr2	86330000	86430000	0		-0.469679
	chr2	86895000	86995000	1	>	-0.206652
	chr2	87390000	87490000	4	<><>	-0.668898
	chr2	87690000	87790000	2	<<	-0.614225
	chr2	88015000	88115000	3	><<	-0.284303
	chr2	88295000	88395000	2	<>	-0.393421
	chr2	88435000	88535000	4	<<>>	-0.398317
	chr2	88995000	89095000	1	>	-0.459711
	chr2	89435000	89535000	4	<<<<	-0.750599
	chr2	90005000	90105000	3	>>>	-0.629012
	chr2	90290000	90390000	0		-2.10464
	chr2	91815000	91915000	2	>>	-1.28701
	chr2	91955000	92055000	3	><>	-0.947542
	chr2	92220000	92320000	1	<	-3.69081
	chr2	93775000	93875000	0		-1.10434
	chr2	95755000	95855000	1	<	-0.59871
	chr2	96385000	96485000	3	<><	-0.536305
	chr2	97170000	97270000	6	<<><><	-0.318888
	chr2	97785000	97885000	0		-0.671725
	chr2	98155000	98255000	3	<><	-0.88771
	chr2	99175000	99275000	5	><<>>	-0.23631
	chr2	99695000	99795000	1	>	-0.210143
	chr2	99985000	100085000	1	<	-0.59817
	chr2	101140000	101240000	3	>>>	-0.552583
	chr2	101570000	101670000	4	<>>>	-0.622839
	chr2	101855000	101955000	2	><	-0.840799
	chr2	102440000	102540000	3	<<>	-0.172362
	chr2	103035000	103135000	2	<>	-0.289836
	chr2	103335000	103435000	2	><	-0.696556
	chr2	104525000	104625000	2	<>	-0.187101
	chr2	105645000	105745000	2	><	-0.957538
	chr2	105885000	105985000	4	><<>	-1.23069
	chr2	107155000	107255000	6	<<><<>	-0.865678
	chr2	108765000	108865000	5	<<<<>	-0.648191
	chr2	109300000	109400000	1	>	-0.615267
	chr2	110235000	110335000	3	<<>	-1.35967
	chr2	110585000	110685000	3	>>>	-1.35142
	chr2	111340000	111440000	1	<	-1.37054
	chr2	112520000	112620000	3	><<	-1.10898
	chr2	112760000	112860000	2	<>	-0.382913
	chr2	113290000	113390000	3	<>>	-0.631878
	chr2	113445000	113545000	3	<<>	-0.616339
	chr2	113725000	113825000	1	>	-0.349054
	chr2	114165000	114265000	2	<<	-1.18086
	chr2	114675000	114775000	2	><	-0.205548
	chr2	115340000	115440000	0		-0.246508
	chr2	118520000	118620000	4	<<>>	-0.728444
	chr2	120055000	120155000	0		-0.65088
	chr2	120970000	121070000	4	<>>>	-0.588093
	chr2	121395000	121495000	6	><<<>>	0.0406418
	chr2	121790000	121890000	7	><><>><	-0.379961
	chr2	122090000	122190000	3	<>>	-0.578705
	chr2	122475000	122575000	2	<>	-1.37851
	chr2	124725000	124825000	2	<>	-0.73225
	chr2	126360000	126460000	0		-0.29389
	chr2	127765000	127865000	4	>><>	-1.20878
	chr2	128220000	128320000	1	<	-0.209811
	chr2	130700000	130800000	1	>	-0.774576
	chr2	131095000	131195000	3	><>	-0.549941
	chr2	131370000	131470000	3	>><	-0.345255
	chr2	131770000	131870000	0		-0.71787
	chr2	132045000	132145000	1	<	-0.342403
	chr2	132535000	132635000	3	<<>	-0.243765
	chr2	132885000	132985000	2	<>	-0.497182
	chr2	134575000	134675000	2	<>	-0.584021
	chr2	135155000	135255000	4	<>><	-0.391144
	chr2	135645000	135745000	1	<	-0.983844
	chr2	136550000	136650000	2	<>	-1.02586
	chr2	137110000	137210000	3	<<>	-0.746471
	chr2	138570000	138670000	5	<><>>	-0.980887
	chr2	139550000	139650000	4	><<>	-1.23505
	chr2	142865000	142965000	4	<<><	-0.384531
	chr2	143730000	143830000	3	<<>	-0.953791
	chr2	147405000	147505000	3	<><	-1.07643
	chr2	148635000	148735000	2	<>	-1.48154
	chr2	149815000	149915000	3	<>>	-0.77261
	chr2	150385000	150485000	3	<<>	-1.18431
	chr2	152250000	152350000	2	<<	-0.709161
	chr2	152835000	152935000	6	><<<><	-0.535648
	chr2	153535000	153635000	4	><<>	-1.57248
	chr2	154385000	154485000	1	<	-0.330949
	chr2	155200000	155300000	2	<>	-0.742019
	chr2	156135000	156235000	2	>>	-1.208
	chr2	158075000	158175000	1	>	-0.965569
	chr2	158820000	158920000	4	<>>>	-0.434415
	chr2	159615000	159715000	0		-1.02895
	chr2	159975000	160075000	3	<<<	-0.106989
	chr2	160820000	160920000	4	<<>>	-0.722428
	chr2	162095000	162195000	3	><>	-0.770468
	chr2	163125000	163225000	4	<<><	-0.494092
	chr2	163675000	163775000	1	>	-0.0491534
	chr2	163950000	164050000	5	<>>>>	-0.880613
	chr2	165535000	165635000	3	><>	-0.504766
	chr2	165770000	165870000	3	<<>	-0.566124
	chr2	166745000	166845000	1	>	-0.277192
	chr2	167260000	167360000	1	<	-0.772664
	chr2	169035000	169135000	1	<	-0.653862
	chr2	169760000	169860000	3	<>>	-0.486777
	chr2	170955000	171055000	0		-0.286181
	chr2	171725000	171825000	6	<>>>>>	-1.22189
	chr2	172300000	172400000	1	>	-0.595532
	chr2	172960000	173060000	3	<<<	-0.125299
	chr2	173560000	173660000	2	><	-0.632449
	chr2	174100000	174200000	0		-0.0102405
	chr2	175235000	175335000	1	>	-0.952242
	chr2	175815000	175915000	4	<<>>	-0.213103
	chr2	176925000	177025000	9	<><<><>>>	-1.09053
	chr2	177975000	178075000	5	<<<<<	-0.612834
	chr2	178685000	178785000	1	>	-0.731321
	chr2	179380000	179480000	1	<	-0.58173
	chr2	180865000	180965000	1	<	-0.942087
	chr2	181890000	181990000	3	<>>	-0.503802
	chr2	182545000	182645000	2	<>	-0.0714229
	chr2	182965000	183065000	1	>	-0.343776
	chr2	183540000	183640000	2	>>	-0.835905
	chr2	183915000	184015000	1	>	-0.870105
	chr2	185425000	185525000	1	>	-0.106397
	chr2	186095000	186195000	2	<>	-0.387399
	chr2	187300000	187400000	1	<	-0.519765
	chr2	187635000	187735000	1	>	-0.581584
	chr2	188290000	188390000	3	<>>	-0.45912
	chr2	189330000	189430000	3	<>>	-0.375743
	chr2	190360000	190460000	0		-0.694623
	chr2	190890000	190990000	3	<><	0.110026
	chr2	191160000	191260000	5	<<><>	0.0204767
	chr2	191810000	191910000	3	><<	-0.876155
	chr2	192350000	192450000	5	<<>>>	-0.623206
	chr2	192995000	193095000	3	<><	-0.221349
	chr2	194465000	194565000	1	>	-0.0560063
	chr2	194860000	194960000	0		-0.160925
	chr2	196885000	196985000	3	<<>	-0.448367
	chr2	198405000	198505000	0		-0.310254
	chr2	199120000	199220000	3	<>>	-0.628108
	chr2	200750000	200850000	3	<>>	-0.98049
	chr2	201665000	201765000	0		-0.661513
	chr2	202035000	202135000	3	<<>	-0.41957
	chr2	202530000	202630000	2	>>	-0.233976
	chr2	203060000	203160000	1	>	-0.738275
	chr2	204015000	204115000	1	>	-0.0961464
	chr2	204765000	204865000	3	<>>	-0.681599
	chr2	206975000	207075000	1	>	-1.0606
	chr2	208340000	208440000	1	<	-1.04026
	chr2	209030000	209130000	4	><<>	-0.924388
	chr2	210145000	210245000	2	<>	-0.353308
	chr2	210785000	210885000	3	><>	-0.116881
	chr2	211050000	211150000	3	<<>	-0.298633
	chr2	211305000	211405000	2	>>	-0.484928
	chr2	211940000	212040000	3	><<	-0.114242
	chr2	213440000	213540000	0		-1.13925
	chr2	214035000	214135000	2	>>	-0.559096
	chr2	216200000	216300000	0		-0.259069
	chr2	216895000	216995000	3	><>	-0.954115
	chr2	218595000	218695000	4	<>><	-0.524298
	chr2	219030000	219130000	3	>><	-1.25898
	chr2	219495000	219595000	5	<><<>	-0.391697
	chr2	220205000	220305000	5	<>><<	-0.784342
	chr2	220490000	220590000	2	<<	-1.48801
	chr2	222835000	222935000	3	>>>	-0.549712
	chr2	223120000	223220000	1	>	-0.235031
	chr2	223470000	223570000	4	<>><	-0.985795
	chr2	223755000	223855000	5	<><>>	-0.680728
	chr2	224770000	224870000	3	<>>	-0.762527
	chr2	225145000	225245000	4	<<><	-0.100982
	chr2	225545000	225645000	2	><	-0.0719957
	chr2	225840000	225940000	2	<<	-0.337146
	chr2	226480000	226580000	4	<>>>	-0.572781
	chr2	227935000	228035000	2	<>	-0.77495
	chr2	228705000	228805000	4	<<>>	-0.618157
	chr2	229485000	229585000	2	<>	0.0307546
	chr2	230570000	230670000	3	<>>	-1.00884
	chr2	231640000	231740000	6	<<>><>	-0.847118
	chr2	231875000	231975000	3	<>>	-0.519502
	chr2	232280000	232380000	3	<><	-0.936501
	chr2	233365000	233465000	3	<>>	-1.00492
	chr2	234210000	234310000	2	><	-0.439459
	chr2	234750000	234850000	4	<<<<	-0.58454
	chr2	235405000	235505000	3	<<>	-0.255775
	chr2	235990000	236090000	3	<<>	-0.484334
	chr2	236625000	236725000	5	<<>>>	-0.548415
	chr2	237080000	237180000	2	<<	-0.677951
	chr2	237960000	238060000	4	<<><	-0.480376
	chr2	238385000	238485000	2	><	-0.393618
	chr2	238665000	238765000	2	<>	-0.260554
	chr2	239155000	239255000	4	><<>	-0.649585
	chr2	239865000	239965000	3	<<>	-0.624976
	chr2	240275000	240375000	1	>	0.250384
	chr2	241075000	241175000	3	<>>	-0.295339
	chr2	241375000	241475000	4	<>>>	-0.418659
	chr3	380000	480000	3	<<>	0
	chr3	3150000	3250000	4	<<>>	-1.31388
	chr3	4300000	4400000	5	<<>>>	-0.991246
	chr3	4635000	4735000	3	<>>	-0.463182
	chr3	5190000	5290000	1	>	-1.24706
	chr3	6835000	6935000	1	<	-0.269088
	chr3	8430000	8530000	2	<>	-0.53217
	chr3	8780000	8880000	3	<>>	-0.368548
	chr3	9335000	9435000	2	<>	-0.443812
	chr3	9770000	9870000	3	>>>	-0.387159
	chr3	10315000	10415000	3	<<>	-1.11387
	chr3	10740000	10840000	6	<<<>><	0.259929
	chr3	11050000	11150000	2	<>	-0.287793
	chr3	11340000	11440000	2	<>	-0.23682
	chr3	11840000	11940000	4	<><<	-0.494613
	chr3	12545000	12645000	2	>>	-0.765019
	chr3	12910000	13010000	2	<<	-0.51265
	chr3	13470000	13570000	6	<<><>>	-0.0412641
	chr3	13640000	13740000	6	<<>><<	-0.358526
	chr3	13880000	13980000	3	<<>	-0.211475
	chr3	14175000	14275000	4	>>><	-0.248051
	chr3	14570000	14670000	2	<<	-0.129776
	chr3	15075000	15175000	3	>>>	-0.543387
	chr3	15575000	15675000	2	<<	-0.330261
	chr3	16260000	16360000	4	<<>>	-0.78873
	chr3	16555000	16655000	3	<<>	-0.623124
	chr3	17235000	17335000	2	<>	-0.591983
	chr3	17410000	17510000	1	<	-0.348408
	chr3	17850000	17950000	5	<<<>>	-0.14683
	chr3	18485000	18585000	2	<>	-0.194715
	chr3	19005000	19105000	2	<>	-0.211417
	chr3	19875000	19975000	2	<>	-0.54642
	chr3	20185000	20285000	1	>	-0.738403
	chr3	22135000	22235000	2	<>	-0.58325
	chr3	22960000	23060000	2	><	-0.418021
	chr3	23930000	24030000	1	>	-0.757469
	chr3	24700000	24800000	2	><	-0.775179
	chr3	25600000	25700000	3	<<>	-0.939973
	chr3	27300000	27400000	3	<>>	-0.376573
	chr3	27690000	27790000	5	<<>>>	-0.584683
	chr3	28350000	28450000	3	><<	-0.707078
	chr3	30000000	30100000	2	>>	-0.621338
	chr3	30750000	30850000	4	<<>>	-0.64606
	chr3	31600000	31700000	3	>><	-0.659924
	chr3	32165000	32265000	5	<<>>>	-0.424957
	chr3	32490000	32590000	2	<>	-0.246081
	chr3	32705000	32805000	2	<>	-0.469432
	chr3	32935000	33035000	3	<><	-0.333217
	chr3	33405000	33505000	2	<<	-0.141409
	chr3	33835000	33935000	1	>	-1.731
	chr3	35950000	36050000	4	<<<>	-0.817566
	chr3	36715000	36815000	4	<<>>	-0.53989
	chr3	36975000	37075000	1	<	-0.742736
	chr3	37310000	37410000	1	>	-0.600873
	chr3	37825000	37925000	3	<<>	-0.683183
	chr3	38000000	38100000	6	<><<<>	-0.45019
	chr3	38500000	38600000	3	<>>	-0.670531
	chr3	39050000	39150000	3	<<>	-0.24345
	chr3	39390000	39490000	4	<>>>	-0.82193
	chr3	40310000	40410000	2	<>	-0.323405
	chr3	41885000	41985000	2	<>	-0.590807
	chr3	42215000	42315000	3	<>>	-0.610741
	chr3	42565000	42665000	4	<<<<	-0.520681
	chr3	42880000	42980000	2	<<	-0.605188
	chr3	43510000	43610000	2	<>	-0.18689
	chr3	44305000	44405000	2	><	-0.520868
	chr3	44985000	45085000	4	><>>	-0.702906
	chr3	45500000	45600000	3	<><	0.15057
	chr3	45705000	45805000	2	<>	-0.085901
	chr3	46455000	46555000	4	<>>>	-0.134687
	chr3	46675000	46775000	3	>><	-0.322267
	chr3	46905000	47005000	8	>><>><>>	-0.310846
	chr3	47395000	47495000	4	<>>>	-0.506282
	chr3	47800000	47900000	5	<<>>>	-0.266205
	chr3	48180000	48280000	4	<<>>	-0.894556
	chr3	48435000	48535000	7	>><><>>	0.0181883
	chr3	48675000	48775000	5	<<><>	-0.233597
	chr3	48985000	49085000	5	<><<>	-0.472671
	chr3	49495000	49595000	1	>	-0.168564
	chr3	49680000	49780000	4	<<<>	-0.485101
	chr3	50095000	50195000	3	><<	-0.352499
	chr3	50320000	50420000	5	>><><	-1.04955
	chr3	50550000	50650000	6	><<>>>	-0.811692
	chr3	51430000	51530000	0		-0.754335
	chr3	51950000	52050000	6	>><<>>	-0.652689
	chr3	52160000	52260000	2	<>	-0.23156
	chr3	52430000	52530000	6	>><<>>	-0.368509
	chr3	52690000	52790000	1	>	-0.429452
	chr3	53090000	53190000	6	<<>>>>	-0.605984
	chr3	53235000	53335000	4	>>>>	-0.827394
	chr3	53875000	53975000	4	<>>>	-0.732137
	chr3	55435000	55535000	2	>>	0.242489
	chr3	56540000	56640000	0		-1.29
	chr3	57020000	57120000	4	<<>>	-0.365257
	chr3	57505000	57605000	1	<	0.141135
	chr3	58115000	58215000	5	>>><>	-0.427842
	chr3	58245000	58345000	4	<>>>	-0.497877
	chr3	58485000	58585000	4	<>>>	-0.74882
	chr3	59840000	59940000	1	<	-0.156273
	chr3	62200000	62300000	0		-0.919867
	chr3	63245000	63345000	3	<>>	-0.191261
	chr3	63795000	63895000	2	<<	-1.18935
	chr3	64435000	64535000	5	<><>>	-0.808272
	chr3	65305000	65405000	2	>>	-0.258623
	chr3	65700000	65800000	4	<<>>	-0.35088
	chr3	66190000	66290000	1	<	-1.43307
	chr3	66870000	66970000	2	<<	-0.670334
	chr3	67800000	67900000	1	>	0.0561038
	chr3	69010000	69110000	2	<<	-1.7966
	chr3	69680000	69780000	2	<>	-0.00743739
	chr3	69980000	70080000	1	<	-0.773666
	chr3	70445000	70545000	0		0.153979
	chr3	71695000	71795000	4	<<>>	-1.11255
	chr3	73090000	73190000	4	<<<>	-0.743905
	chr3	73525000	73625000	2	<>	-0.178864
	chr3	75225000	75325000	3	><>	-0.671206
	chr3	75670000	75770000	2	<<	-0.744786
	chr3	76640000	76740000	0		-0.344372
	chr3	76980000	77080000	0		-0.205863
	chr3	77295000	77395000	4	<<><	-0.473101
	chr3	78650000	78750000	2	<>	-0.679054
	chr3	79065000	79165000	2	<>	-0.104093
	chr3	79505000	79605000	4	><<>	-0.616703
	chr3	80750000	80850000	2	>>	-0.418621
	chr3	81330000	81430000	2	><	-0.67544
	chr3	83555000	83655000	0		-0.442469
	chr3	85705000	85805000	0		-0.411082
	chr3	86655000	86755000	1	>	-0.504699
	chr3	87215000	87315000	2	<>	-0.49912
	chr3	88165000	88265000	1	<	-1.17635
	chr3	91955000	92055000	0		-1.66083
	chr3	96505000	96605000	2	<>	-0.612219
	chr3	97435000	97535000	2	<>	-0.714614
	chr3	97700000	97800000	3	<>>	-0.485171
	chr3	98260000	98360000	5	<<>><	-0.286568
	chr3	98480000	98580000	3	<<>	-0.145797
	chr3	98675000	98775000	3	<>>	-0.276636
	chr3	99480000	99580000	5	<<>>>	-1.06487
	chr3	99960000	100060000	2	<>	-0.437256
	chr3	101375000	101475000	2	><	-1.24492
	chr3	101900000	102000000	4	<<>>	-0.136262
	chr3	102235000	102335000	1	<	-0.374808
	chr3	104220000	104320000	2	>>	-0.114565
	chr3	105225000	105325000	1	<	-0.840022
	chr3	106860000	106960000	2	>>	-1.0252
	chr3	108205000	108305000	3	><<	-0.61931
	chr3	108770000	108870000	2	<<	-0.105048
	chr3	109975000	110075000	1	<	-0.0882687
	chr3	111370000	111470000	4	><<>	-0.429404
	chr3	111760000	111860000	3	<>>	-0.638013
	chr3	112230000	112330000	3	<<>	-0.600567
	chr3	112690000	112790000	4	<>>>	-0.350264
	chr3	113375000	113475000	3	><<	-0.535794
	chr3	113780000	113880000	2	><	-0.682783
	chr3	114855000	114955000	1	>	-0.460953
	chr3	115515000	115615000	4	<><<	-1.04389
	chr3	116440000	116540000	2	<>	-0.712293
	chr3	117550000	117650000	1	<	-0.201583
	chr3	118530000	118630000	3	<>>	-0.547076
	chr3	118850000	118950000	1	>	-0.31399
	chr3	119435000	119535000	1	<	-0.459991
	chr3	119890000	119990000	4	<<<>	-0.0898509
	chr3	120230000	120330000	3	<><	-0.280148
	chr3	120475000	120575000	1	<	0.00692924
	chr3	121190000	121290000	2	<>	-0.812424
	chr3	122055000	122155000	2	<>	-0.68081
	chr3	122485000	122585000	1	>	0.097895
	chr3	122960000	123060000	3	<>>	-0.228039
	chr3	123255000	123355000	2	<<	-0.891817
	chr3	124235000	124335000	3	<<>	-0.440711
	chr3	124400000	124500000	3	<>>	-0.700395
	chr3	125275000	125375000	2	<<	-1.34043
	chr3	126155000	126255000	2	<>	-0.234304
	chr3	127250000	127350000	4	<<<>	-1.43338
	chr3	127735000	127835000	4	<>>>	-0.415454
	chr3	128295000	128395000	7	><>>><>	-0.401336
	chr3	128590000	128690000	2	>>	-0.487071
	chr3	128995000	129095000	3	<<>	-0.710735
	chr3	129285000	129385000	3	<>>	-0.0198326
	chr3	129610000	129710000	3	<<>	-0.701938
	chr3	129780000	129880000	3	<<>	-1.167
	chr3	130625000	130725000	0		-0.303286
	chr3	132090000	132190000	1	<	-0.598914
	chr3	132360000	132460000	3	<>>	-1.25091
	chr3	133475000	133575000	3	><<	-0.418402
	chr3	134225000	134325000	2	<>	-1.04684
	chr3	135575000	135675000	3	<>>	-0.741695
	chr3	135725000	135825000	4	<>>>	-1.0643
	chr3	136725000	136825000	4	<><>	-1.70498
	chr3	137710000	137810000	3	><>	-1.05733
	chr3	138615000	138715000	8	<<<<>><<	-0.519358
	chr3	139040000	139140000	2	<>	-0.583045
	chr3	140955000	141055000	4	<><>	-0.992428
	chr3	141605000	141705000	2	<>	-0.273336
	chr3	142095000	142195000	0		-0.201436
	chr3	142690000	142790000	5	<<<<<	-0.745891
	chr3	143465000	143565000	2	<>	-1.03975
	chr3	144465000	144565000	2	<>	-0.149469
	chr3	145720000	145820000	1	>	-0.340419
	chr3	145855000	145955000	4	<<>>	-0.0996038
	chr3	146310000	146410000	4	<<<>	-0.555726
	chr3	148035000	148135000	2	<>	-0.218367
	chr3	148620000	148720000	3	<<>	-0.624893
	chr3	149000000	149100000	3	<<>	-0.162261
	chr3	149160000	149260000	6	<<>>>>	-0.204055
	chr3	149540000	149640000	2	><	-0.515396
	chr3	149895000	149995000	4	<<>>	-0.00786145
	chr3	150240000	150340000	3	>><	-0.580358
	chr3	150830000	150930000	4	><>>	-0.498536
	chr3	151605000	151705000	1	<	-0.413306
	chr3	152225000	152325000	4	><<<	-0.324356
	chr3	152655000	152755000	3	><>	-0.698613
	chr3	153950000	154050000	1	<	-0.657667
	chr3	155015000	155115000	3	<>>	-0.393288
	chr3	155410000	155510000	2	<>	-0.598756
	chr3	155625000	155725000	2	<>	-0.888422
	chr3	156195000	156295000	3	<<<	-0.111753
	chr3	156835000	156935000	5	<<><>	-0.90865
	chr3	157180000	157280000	2	<>	-0.701002
	chr3	158470000	158570000	4	<<>>	-1.09745
	chr3	158930000	159030000	4	<<>>	-0.108053
	chr3	159275000	159375000	2	<>	0.143043
	chr3	159695000	159795000	5	><<<>	-0.364747
	chr3	160155000	160255000	1	<	-0.788599
	chr3	161125000	161225000	3	<<>	-1.1159
	chr3	162720000	162820000	2	<>	-0.592005
	chr3	163390000	163490000	0		-0.117432
	chr3	164895000	164995000	4	<><>	-1.06017
	chr3	167040000	167140000	2	<>	-0.746332
	chr3	167650000	167750000	1	>	-0.64942
	chr3	168530000	168630000	2	<>	-0.629094
	chr3	169440000	169540000	2	<>	-1.15031
	chr3	169775000	169875000	4	>><<	-0.327391
	chr3	170070000	170170000	6	><<><<	-0.147882
	chr3	170545000	170645000	1	<	-0.857068
	chr3	171285000	171385000	4	<><>	-0.330499
	chr3	171495000	171595000	3	<<<	-0.305853
	chr3	172470000	172570000	2	>>	-1.06744
	chr3	176145000	176245000	2	<>	-0.446262
	chr3	176615000	176715000	2	><	-0.846488
	chr3	178080000	178180000	3	<>>	-0.905392
	chr3	178670000	178770000	2	<>	-0.583392
	chr3	179295000	179395000	1	>	-1.13023
	chr3	180365000	180465000	1	<	-0.0684912
	chr3	180855000	180955000	2	<>	-0.246766
	chr3	181370000	181470000	3	<<>	-0.150012
	chr3	182380000	182480000	3	<<>	-0.865765
	chr3	182760000	182860000	2	>>	-0.506934
	chr3	183095000	183195000	3	<<>	-0.294575
	chr3	183525000	183625000	4	<>>>	-0.537121
	chr3	184030000	184130000	5	<>>>>	-0.492141
	chr3	184220000	184320000	4	<<<>	-0.251359
	chr3	184480000	184580000	3	<<>	-0.511097
	chr3	185000000	185100000	2	<>	-0.378207
	chr3	185300000	185400000	2	>>	-0.821411
	chr3	185600000	185700000	3	<>>	-0.952641
	chr3	186235000	186335000	4	><<>	-0.239749
	chr3	186495000	186595000	3	<<>	-0.381589
	chr3	186850000	186950000	4	<><>	-0.237386
	chr3	187385000	187485000	7	<<<>>>>	-1.19006
	chr3	188910000	189010000	3	><>	-0.625125
	chr3	189625000	189725000	4	<>>>	-0.657421
	chr3	190415000	190515000	2	<>	-0.260897
	chr3	190810000	190910000	1	>	-0.168971
	chr3	191070000	191170000	2	<>	-0.297715
	chr3	192130000	192230000	4	<<>>	-0.612143
	chr3	192470000	192570000	5	<<<>>	0.0407584
	chr3	193270000	193370000	4	<<<<	-1.65513
	chr3	194050000	194150000	4	><<<	-0.737179
	chr3	194290000	194390000	6	<<<><>	-0.888272
	chr3	194940000	195040000	4	<<>>	-0.294452
	chr3	195290000	195390000	2	>>	-1.34656
	chr3	195530000	195630000	5	<>><>	-0.088087
	chr3	195670000	195770000	3	<>>	-0.574648
	chr3	195885000	195985000	2	<>	-0.0769904
	chr3	196220000	196320000	5	<<>><	-0.0922306
	chr3	196670000	196770000	6	<<>>><	-0.39919
	chr3	196880000	196980000	2	<>	-0.0600824
	chr4	625000	725000	2	<>	-0.38332
	chr4	1660000	1760000	5	><<>>	-0.851338
	chr4	2975000	3075000	3	><>	-0.683778
	chr4	3460000	3560000	1	<	-0.0515957
	chr4	3905000	4005000	3	<<>	-0.340902
	chr4	4265000	4365000	1	<	-0.445894
	chr4	6175000	6275000	2	>>	-0.0719098
	chr4	6580000	6680000	1	>	-0.504701
	chr4	8085000	8185000	1	>	-0.278626
	chr4	8400000	8500000	4	<<<>	-0.448312
	chr4	8570000	8670000	6	<<><<<	-0.688551
	chr4	8890000	8990000	3	<>>	-0.814643
	chr4	9140000	9240000	2	>>	-0.95116
	chr4	10020000	10120000	3	<>>	-0.112159
	chr4	10455000	10555000	2	<<	-0.824546
	chr4	11725000	11825000	2	>>	-0.349584
	chr4	12650000	12750000	3	><>	-0.622715
	chr4	13535000	13635000	3	<<<	-1.37927
	chr4	15175000	15275000	2	<>	-0.463354
	chr4	15415000	15515000	2	<>	-0.354247
	chr4	15960000	16060000	3	><>	-0.28763
	chr4	16220000	16320000	1	>	-0.585883
	chr4	17445000	17545000	3	<<<	-1.06459
	chr4	18580000	18680000	1	<	-1.04729
	chr4	20240000	20340000	4	<<>>	-0.537025
	chr4	20675000	20775000	1	<	-0.708029
	chr4	21440000	21540000	3	<<>	-0.391266
	chr4	21725000	21825000	4	<<>>	-0.442337
	chr4	22350000	22450000	2	<>	-0.150253
	chr4	22745000	22845000	0		-0.36114
	chr4	24415000	24515000	4	<<>>	-1.19603
	chr4	25350000	25450000	3	<>>	-0.668389
	chr4	25825000	25925000	0		-0.550151
	chr4	26985000	27085000	3	><>	-0.842061
	chr4	30605000	30705000	0		-0.505759
	chr4	33140000	33240000	1	<	-0.334081
	chr4	36220000	36320000	0		-0.708026
	chr4	37380000	37480000	2	<<	-0.702461
	chr4	37530000	37630000	2	<>	-0.366518
	chr4	38005000	38105000	2	<>	-0.626056
	chr4	38765000	38865000	4	<><<	-0.562094
	chr4	39405000	39505000	1	>	-0.633947
	chr4	40005000	40105000	1	<	-0.228351
	chr4	40320000	40420000	1	<	-0.14134
	chr4	40770000	40870000	1	>	-0.449978
	chr4	41190000	41290000	3	<>>	-0.182861
	chr4	41640000	41740000	3	<>>	-0.111094
	chr4	41970000	42070000	0		-0.367069
	chr4	42495000	42595000	2	<>	-0.0700162
	chr4	42880000	42980000	0		-0.625425
	chr4	44650000	44750000	1	>	-1.38354
	chr4	47485000	47585000	2	><	-0.122023
	chr4	48080000	48180000	5	<<<><	-0.470714
	chr4	48515000	48615000	3	<>>	0.126744
	chr4	49010000	49110000	1	>	-1.61079
	chr4	51115000	51215000	0		-0.642779
	chr4	53820000	53920000	2	<<	-0.527325
	chr4	55120000	55220000	2	>>	-1.10771
	chr4	56155000	56255000	3	><>	-0.297608
	chr4	56705000	56805000	1	<	-0.308342
	chr4	57280000	57380000	1	>	-0.113422
	chr4	57785000	57885000	1	<	-1.38734
	chr4	60030000	60130000	1	>	-0.408199
	chr4	61310000	61410000	1	<	-0.322963
	chr4	63550000	63650000	1	<	-0.696771
	chr4	65425000	65525000	1	<	-1.06729
	chr4	68270000	68370000	0		-1.20413
	chr4	69040000	69140000	2	<>	-0.785468
	chr4	69410000	69510000	0		-0.0563816
	chr4	70470000	70570000	2	<>	-0.428129
	chr4	71390000	71490000	3	<<>	-1.37878
	chr4	71845000	71945000	1	<	-0.0503643
	chr4	72545000	72645000	2	<>	-0.522342
	chr4	73120000	73220000	3	><>	-0.200392
	chr4	73880000	73980000	2	<>	-0.864005
	chr4	74990000	75090000	2	<>	-0.949561
	chr4	75650000	75750000	1	<	-0.284756
	chr4	76410000	76510000	2	><	-0.97587
	chr4	76760000	76860000	2	<>	-0.427096
	chr4	76990000	77090000	1	<	-0.575715
	chr4	78090000	78190000	2	<>	-0.481987
	chr4	78655000	78755000	0		-0.531537
	chr4	79795000	79895000	1	>	-1.4207
	chr4	81165000	81265000	1	<	-0.830357
	chr4	81940000	82040000	3	<<>	-0.521278
	chr4	82240000	82340000	3	<>>	-0.759102
	chr4	83225000	83325000	1	<	-0.859414
	chr4	83675000	83775000	3	<>>	-0.443815
	chr4	84250000	84350000	1	>	-0.339613
	chr4	84515000	84615000	2	<>	-0.505456
	chr4	85430000	85530000	3	<>>	-0.863414
	chr4	85890000	85990000	1	<	-1.26201
	chr4	86635000	86735000	4	<>><	-0.0753631
	chr4	87140000	87240000	1	<	-0.473093
	chr4	87780000	87880000	3	<<>	-0.594131
	chr4	88065000	88165000	2	><	-0.559657
	chr4	88355000	88455000	3	<<>	-0.222875
	chr4	88880000	88980000	4	<<>>	-0.0624945
	chr4	89090000	89190000	2	<>	-0.0780975
	chr4	89395000	89495000	2	<>	-0.335866
	chr4	89995000	90095000	2	<>	-0.625004
	chr4	91185000	91285000	3	<>>	-1.14162
	chr4	94655000	94755000	3	<<>	-0.81387
	chr4	95170000	95270000	1	>	-0.476074
	chr4	95480000	95580000	2	<>	-0.330412
	chr4	96005000	96105000	4	<<>>	-1.05885
	chr4	98955000	99055000	1	<	-0.896883
	chr4	99970000	100070000	2	<>	-0.0684714
	chr4	100390000	100490000	1	>	-0.278807
	chr4	100805000	100905000	2	<<	-0.917617
	chr4	103255000	103355000	1	>	-0.88742
	chr4	104010000	104110000	2	<<	-1.15131
	chr4	104840000	104940000	4	<<>>	-0.872626
	chr4	106345000	106445000	3	<<>	-0.625845
	chr4	107170000	107270000	1	>	-0.763908
	chr4	108835000	108935000	0		-0.912354
	chr4	109515000	109615000	1	>	-0.618892
	chr4	110285000	110385000	4	<>>>	-0.698863
	chr4	110855000	110955000	4	<>>>	-0.592988
	chr4	111445000	111545000	1	<	-0.937832
	chr4	112945000	113045000	4	<<>>	-0.814146
	chr4	113495000	113595000	1	<	-0.168201
	chr4	115260000	115360000	2	<>	-0.357323
	chr4	115610000	115710000	2	<>	-0.760901
	chr4	116895000	116995000	0		-0.564158
	chr4	119370000	119470000	1	>	-0.632854
	chr4	119845000	119945000	2	<>	-0.190749
	chr4	120175000	120275000	2	<>	-0.0742067
	chr4	120390000	120490000	1	>	-0.281548
	chr4	120935000	121035000	2	<>	-0.974636
	chr4	122130000	122230000	3	<<<	-0.366128
	chr4	122675000	122775000	0		-1.07258
	chr4	123530000	123630000	1	<	-0.335564
	chr4	123880000	123980000	0		-0.584233
	chr4	125180000	125280000	4	<><>	-0.905138
	chr4	126165000	126265000	3	<<>	-1.2469
	chr4	126625000	126725000	2	<<	-0.0286375
	chr4	128635000	128735000	2	<>	-0.87794
	chr4	129980000	130080000	0		-0.690289
	chr4	133780000	133880000	0		-0.332399
	chr4	137870000	137970000	0		-0.396892
	chr4	138620000	138720000	1	>	-0.367514
	chr4	139885000	139985000	1	>	-1.62936
	chr4	141210000	141310000	4	<><>	-0.32489
	chr4	141730000	141830000	3	<><	-0.355566
	chr4	142980000	143080000	1	>	-0.220232
	chr4	144030000	144130000	0		-0.362701
	chr4	144405000	144505000	1	>	-0.420142
	chr4	145015000	145115000	2	<>	-0.687935
	chr4	145980000	146080000	2	<>	-1.06754
	chr4	146490000	146590000	3	<<<	-0.180912
	chr4	147990000	148090000	3	<<>	-0.366173
	chr4	148760000	148860000	1	<	-0.883579
	chr4	150200000	150300000	1	>	-0.406488
	chr4	150825000	150925000	3	>>>	-0.891422
	chr4	151865000	151965000	1	<	-0.989977
	chr4	152560000	152660000	1	<	-0.162333
	chr4	153285000	153385000	4	<<>>	-0.401704
	chr4	153660000	153760000	0		-0.356903
	chr4	154005000	154105000	3	<<>	-0.206429
	chr4	154575000	154675000	1	<	-0.558749
	chr4	155460000	155560000	5	>><<>	-0.563381
	chr4	156255000	156355000	3	<<>	-0.352174
	chr4	156750000	156850000	0		-0.435721
	chr4	158065000	158165000	1	>	-0.838439
	chr4	159095000	159195000	4	>><>	-0.501603
	chr4	159530000	159630000	3	<><	-0.784449
	chr4	160330000	160430000	3	<<>	-1.21516
	chr4	163345000	163445000	2	<>	-0.725008
	chr4	164310000	164410000	1	>	-0.271296
	chr4	165635000	165735000	3	<<>	-0.676283
	chr4	165975000	166075000	3	<>>	-0.73881
	chr4	166350000	166450000	2	<>	-0.731583
	chr4	166985000	167085000	1	<	-0.538983
	chr4	167670000	167770000	0		0.107402
	chr4	169035000	169135000	2	<>	-0.665086
	chr4	169825000	169925000	3	<<>	-0.402987
	chr4	170470000	170570000	2	<>	-0.897808
	chr4	170970000	171070000	2	<>	-0.978848
	chr4	173105000	173205000	2	<>	-0.504382
	chr4	173800000	173900000	1	>	-0.734733
	chr4	174250000	174350000	2	<>	-0.499891
	chr4	175205000	175305000	2	<>	-0.470746
	chr4	175560000	175660000	1	<	-0.328401
	chr4	176425000	176525000	1	<	-0.324896
	chr4	177225000	177325000	0		-0.623254
	chr4	178310000	178410000	0		-0.485532
	chr4	180465000	180565000	1	<	0.00438308
	chr4	181600000	181700000	0		-0.348205
	chr4	182425000	182525000	2	<>	-0.256864
	chr4	183780000	183880000	1	>	-0.543459
	chr4	184300000	184400000	2	<>	-0.782984
	chr4	185110000	185210000	2	<>	-0.31705
	chr4	185560000	185660000	0		-0.0528198
	chr4	186045000	186145000	3	<<<	-0.325823
	chr4	187070000	187170000	1	>	-0.918767
	chr4	187485000	187585000	1	<	-0.400998
	chr4	190110000	190210000	1	<	-0.916967
	chr5	855000	955000	3	<<>	0.0557132
	chr5	1135000	1235000	6	<<><<>	0.155638
	chr5	1610000	1710000	4	<<<>	-0.495752
	chr5	3685000	3785000	0		-0.0985531
	chr5	4820000	4920000	4	<>><	-0.742352
	chr5	5400000	5500000	3	<>>	-0.598193
	chr5	6710000	6810000	3	<>>	-0.478025
	chr5	7815000	7915000	5	<<<>>	-0.983286
	chr5	10200000	10300000	4	<><>	-1.22721
	chr5	10605000	10705000	6	<<><>>	-0.412338
	chr5	11175000	11275000	3	<<>	0.235679
	chr5	11990000	12090000	1	<	-0.223653
	chr5	13925000	14025000	3	<>>	-0.74759
	chr5	14640000	14740000	3	<>>	-1.06993
	chr5	14975000	15075000	2	<<	-0.551892
	chr5	16040000	16140000	0		-0.203595
	chr5	16415000	16515000	3	><>	-0.727657
	chr5	17160000	17260000	4	<<<>	-1.09927
	chr5	17520000	17620000	0		-0.308023
	chr5	18305000	18405000	3	<<>	-1.23523
	chr5	19590000	19690000	1	<	-0.220764
	chr5	21760000	21860000	3	<>>	-0.929279
	chr5	23135000	23235000	2	<>	-0.528
	chr5	23750000	23850000	3	>><	-0.25336
	chr5	26765000	26865000	0		-0.406984
	chr5	28790000	28890000	0		-0.413806
	chr5	29820000	29920000	0		-0.156581
	chr5	31420000	31520000	0		-0.893835
	chr5	32055000	32155000	2	<<	-0.816088
	chr5	32575000	32675000	2	<<	-0.612632
	chr5	33385000	33485000	2	<>	-0.44505
	chr5	33930000	34030000	3	<<>	-0.406018
	chr5	34420000	34520000	3	<>>	-0.59794
	chr5	34940000	35040000	3	><>	-1.10539
	chr5	36010000	36110000	3	>><	-0.785459
	chr5	36670000	36770000	8	>><<>>><	-0.369558
	chr5	37330000	37430000	2	<>	-0.609994
	chr5	37725000	37825000	1	>	-0.0544988
	chr5	38315000	38415000	2	><	-0.732061
	chr5	38895000	38995000	2	<>	-0.398112
	chr5	39520000	39620000	4	<<>>	-0.437678
	chr5	40825000	40925000	2	<>	-0.722968
	chr5	41635000	41735000	4	><>>	-0.241883
	chr5	41800000	41900000	2	<>	-0.212872
	chr5	42850000	42950000	2	<>	-0.740602
	chr5	43530000	43630000	4	><<>	-0.788055
	chr5	44780000	44880000	1	>	-0.572599
	chr5	45850000	45950000	0		-0.30377
	chr5	47855000	47955000	0		-1.23249
	chr5	52170000	52270000	3	><>	-0.563041
	chr5	52355000	52455000	3	<<>	-0.743627
	chr5	53485000	53585000	3	<<<	-0.665673
	chr5	53715000	53815000	4	<><>	-0.186499
	chr5	54150000	54250000	6	<<<<>>	-0.239928
	chr5	54410000	54510000	4	<<>>	-0.994328
	chr5	55170000	55270000	2	<>	-0.307362
	chr5	55485000	55585000	4	<><>	-0.640119
	chr5	56135000	56235000	1	>	-0.717498
	chr5	56525000	56625000	3	>>>	-1.02122
	chr5	57735000	57835000	4	<<<>	-0.648733
	chr5	58120000	58220000	4	<>>>	-0.225264
	chr5	58270000	58370000	2	<>	-0.0774183
	chr5	58630000	58730000	3	<<>	0.164693
	chr5	59050000	59150000	4	<>>>	-0.195157
	chr5	59915000	60015000	4	<<><	-0.248081
	chr5	60210000	60310000	1	<	-0.756405
	chr5	61650000	61750000	2	<>	-0.813663
	chr5	63410000	63510000	2	><	-0.16004
	chr5	63870000	63970000	3	><>	-0.150812
	chr5	64040000	64140000	2	<>	-0.281528
	chr5	64835000	64935000	1	<	-0.788158
	chr5	65450000	65550000	3	><>	-0.9567
	chr5	66430000	66530000	4	<>><	-0.573726
	chr5	67520000	67620000	5	<<><>	-0.677099
	chr5	68265000	68365000	4	<>><	-1.33762
	chr5	69760000	69860000	0		-1.16104
	chr5	70485000	70585000	0		-1.29914
	chr5	70725000	70825000	2	<>	-0.583806
	chr5	71015000	71115000	2	<>	-0.493521
	chr5	71565000	71665000	6	<<<<>>	-0.381618
	chr5	72130000	72230000	1	>	-0.347948
	chr5	72780000	72880000	3	>><	-0.746082
	chr5	73100000	73200000	1	>	-0.724477
	chr5	73935000	74035000	4	<<>>	-0.657447
	chr5	74175000	74275000	4	<<>>	-0.280547
	chr5	74595000	74695000	0		-0.0607465
	chr5	74960000	75060000	2	<>	-0.760627
	chr5	76055000	76155000	1	<	-0.501479
	chr5	76305000	76405000	2	<<	-0.188035
	chr5	76750000	76850000	2	<>	-0.234201
	chr5	77530000	77630000	2	<>	-0.540232
	chr5	78180000	78280000	3	>><	-0.298471
	chr5	78780000	78880000	1	>	0.00186466
	chr5	79335000	79435000	4	<<><	-0.256874
	chr5	79605000	79705000	1	>	-0.231272
	chr5	79930000	80030000	3	<>>	-0.306383
	chr5	80545000	80645000	1	<	-0.845854
	chr5	81530000	81630000	2	<>	-1.49958
	chr5	82890000	82990000	1	>	-1.3674
	chr5	86290000	86390000	2	<>	-0.679486
	chr5	86655000	86755000	2	<>	-1.01235
	chr5	87955000	88055000	5	<<<>>	-1.28914
	chr5	89660000	89760000	3	<<>	-0.466995
	chr5	90045000	90145000	2	<>	-0.51577
	chr5	90700000	90800000	2	<>	-1.0749
	chr5	92870000	92970000	1	>	-1.30763
	chr5	94170000	94270000	2	<<	-0.656999
	chr5	94875000	94975000	1	>	-0.429223
	chr5	95625000	95725000	2	<>	0.09697
	chr5	96025000	96125000	2	>>	-0.14597
	chr5	96465000	96565000	3	<<<	-1.10592
	chr5	98150000	98250000	2	<>	-0.955299
	chr5	98355000	98455000	3	<<>	-1.30517
	chr5	99665000	99765000	0		-0.396894
	chr5	101675000	101775000	0		-0.316966
	chr5	102510000	102610000	2	<>	-0.179963
	chr5	102830000	102930000	2	>>	-1.0463
	chr5	105150000	105250000	1	<	-0.148719
	chr5	107670000	107770000	1	<	-0.898343
	chr5	110010000	110110000	1	>	-0.679006
	chr5	110395000	110495000	2	<>	-0.292428
	chr5	110780000	110880000	1	>	-0.294398
	chr5	111450000	111550000	5	<>><>	-1.06973
	chr5	111790000	111890000	2	<>	-0.12722
	chr5	112210000	112310000	1	<	-0.96496
	chr5	112895000	112995000	2	<>	-0.550147
	chr5	114550000	114650000	3	<>>	-0.796306
	chr5	114900000	115000000	3	<<>	-0.516786
	chr5	115135000	115235000	3	<<<	-0.262544
	chr5	115370000	115470000	2	<<	-0.85769
	chr5	118255000	118355000	3	<>>	-0.776832
	chr5	118730000	118830000	3	<<>	-0.827367
	chr5	119840000	119940000	0		-0.337537
	chr5	121435000	121535000	4	<<>>	-0.795034
	chr5	121735000	121835000	2	<<	-0.417586
	chr5	122915000	123015000	2	<>	-1.23761
	chr5	125620000	125720000	4	<>><	-0.888684
	chr5	125900000	126000000	4	<><>	-0.807263
	chr5	126810000	126910000	3	<>>	-0.921859
	chr5	127490000	127590000	2	<>	-0.152838
	chr5	128165000	128265000	2	<>	-0.323716
	chr5	129110000	129210000	1	<	-0.555742
	chr5	130430000	130530000	0		-0.713599
	chr5	130745000	130845000	3	<><	-0.764661
	chr5	131085000	131185000	1	>	0.00603026
	chr5	131460000	131560000	3	<>>	-0.468757
	chr5	132375000	132475000	1	>	-1.15355
	chr5	133280000	133380000	5	<<<>>	-1.75685
	chr5	134205000	134305000	4	<<<>	-0.686789
	chr5	134680000	134780000	1	<	-0.782914
	chr5	135135000	135235000	3	<>>	-0.248903
	chr5	135510000	135610000	2	<>	-0.14043
	chr5	136910000	137010000	4	<<>>	-0.727892
	chr5	137035000	137135000	3	<>>	-0.690734
	chr5	137445000	137545000	2	<>	-0.601387
	chr5	137775000	137875000	4	>>><	-1.15263
	chr5	138660000	138760000	5	<><<>	-0.740798
	chr5	138925000	139025000	3	>>>	-0.425478
	chr5	139105000	139205000	5	><>>>	-0.415197
	chr5	139390000	139490000	2	>>	-0.411887
	chr5	139525000	139625000	4	<>>>	-0.644488
	chr5	139685000	139785000	8	<><<<><>	-0.334948
	chr5	140060000	140160000	2	<<	-0.726769
	chr5	140410000	140510000	5	<<>>>	0.163064
	chr5	140935000	141035000	7	<<<<><<	-1.26606
	chr5	141305000	141405000	7	><>>>><	-0.407171
	chr5	142040000	142140000	7	<<><>>>	-0.404545
	chr5	142235000	142335000	5	<<<<>	-0.86445
	chr5	143505000	143605000	4	<<<>	-0.943842
	chr5	145530000	145630000	0		-0.633325
	chr5	145810000	145910000	4	>>><	-1.23853
	chr5	146425000	146525000	1	>	0.0253797
	chr5	146935000	147035000	2	<>	-0.357422
	chr5	147180000	147280000	3	<>>	-0.469735
	chr5	148060000	148160000	5	<<<>>	-0.260669
	chr5	148620000	148720000	3	><>	-0.691884
	chr5	148925000	149025000	5	<<><>	-0.431987
	chr5	149160000	149260000	6	<>>><<	0.0978365
	chr5	149355000	149455000	2	<<	-0.189349
	chr5	149775000	149875000	5	><>><	-0.862859
	chr5	150060000	150160000	3	><<	-0.251228
	chr5	150615000	150715000	4	<><<	-0.27693
	chr5	151115000	151215000	4	<<<>	-0.707463
	chr5	152655000	152755000	0		-0.0157075
	chr5	153305000	153405000	2	<>	-0.842013
	chr5	153970000	154070000	4	<<>>	-0.512366
	chr5	154280000	154380000	3	>>>	-1.34549
	chr5	156570000	156670000	1	>	-0.59076
	chr5	157110000	157210000	3	<<>	-0.788998
	chr5	158525000	158625000	3	<<>	-1.09077
	chr5	159395000	159495000	3	><>	-0.658013
	chr5	159800000	159900000	4	<>><	-1.41928
	chr5	162855000	162955000	0		-1.24047
	chr5	164910000	165010000	1	<	-0.617328
	chr5	167630000	167730000	4	<<><	-0.537838
	chr5	167985000	168085000	0		-0.81743
	chr5	169015000	169115000	0		-0.094959
	chr5	169800000	169900000	5	<><>>	-0.339532
	chr5	170095000	170195000	3	>>>	-0.246259
	chr5	170760000	170860000	5	<<>>>	-0.749623
	chr5	171285000	171385000	4	<<><	-0.0284746
	chr5	171765000	171865000	1	<	-0.370624
	chr5	172080000	172180000	6	<>><>>	-0.354506
	chr5	172340000	172440000	4	<<>>	-0.163158
	chr5	172665000	172765000	3	<><	-0.483241
	chr5	172970000	173070000	4	<<>>	-0.325415
	chr5	173370000	173470000	3	<<>	-0.19921
	chr5	173710000	173810000	3	<<>	-0.233034
	chr5	174270000	174370000	2	><	-0.32009
	chr5	175090000	175190000	4	<<<>	-0.371822
	chr5	175290000	175390000	3	<<<	-0.471209
	chr5	175750000	175850000	2	>>	-0.537803
	chr5	176425000	176525000	3	>>>	-0.170291
	chr5	176920000	177020000	4	<<<>	-1.2864
	chr5	177580000	177680000	3	<>>	-1.27662
	chr5	178020000	178120000	0		0.0950332
	chr5	178515000	178615000	2	>>	0.131865
	chr5	178965000	179065000	2	><	-1.18197
	chr6	1425000	1525000	3	<>>	-1.19772
	chr6	2710000	2810000	5	><<<>	-1.15402
	chr6	3045000	3145000	3	<>>	-0.744355
	chr6	3210000	3310000	3	<<>	-0.713902
	chr6	3690000	3790000	4	<>>>	-0.0431699
	chr6	3970000	4070000	5	<<<<>	-0.810317
	chr6	4990000	5090000	3	<>>	-0.583368
	chr6	5365000	5465000	4	<<<>	-0.274034
	chr6	6580000	6680000	2	>>	-0.996363
	chr6	7220000	7320000	3	<<>	-0.653833
	chr6	7595000	7695000	3	<>>	-0.346323
	chr6	8040000	8140000	3	<<>	-0.346104
	chr6	10400000	10500000	7	<><<<<>	-1.21556
	chr6	10775000	10875000	2	<>	-0.546388
	chr6	11530000	11630000	2	<>	-0.83696
	chr6	12585000	12685000	4	<<<>	-0.650443
	chr6	13660000	13760000	0		-0.298079
	chr6	14070000	14170000	2	><	-0.688451
	chr6	15610000	15710000	3	<<>	-0.913348
	chr6	16245000	16345000	5	>><>>	-0.730408
	chr6	17065000	17165000	4	<<<>	-0.880885
	chr6	17545000	17645000	4	<><<	-0.244998
	chr6	17780000	17880000	2	<<	-0.25435
	chr6	18225000	18325000	2	>>	-0.489217
	chr6	18490000	18590000	2	<>	-1.63316
	chr6	20035000	20135000	2	><	-0.914586
	chr6	20490000	20590000	2	<<	-0.412014
	chr6	21540000	21640000	1	<	-0.658819
	chr6	22965000	23065000	0		0.167472
	chr6	24195000	24295000	5	<<>><	-0.205395
	chr6	24365000	24465000	2	<>	-0.167067
	chr6	24690000	24790000	1	<	-0.0974474
	chr6	25090000	25190000	0		-0.301212
	chr6	25975000	26075000	5	<<>>>	-1.32604
	chr6	26535000	26635000	3	><>	-0.376512
	chr6	26745000	26845000	0		0.204046
	chr6	27055000	27155000	2	>>	-0.753331
	chr6	27785000	27885000	1	<	-0.488834
	chr6	28350000	28450000	1	<	0.0367956
	chr6	28675000	28775000	0		0.0245563
	chr6	28940000	29040000	1	<	-0.256263
	chr6	29585000	29685000	4	<><>	-0.953018
	chr6	29760000	29860000	2	<>	0.0433058
	chr6	30130000	30230000	2	<>	-0.352621
	chr6	30390000	30490000	3	>>>	-1.05411
	chr6	30540000	30640000	3	<<<	-1.50197
	chr6	31040000	31140000	6	<<<<<>	-0.347177
	chr6	31310000	31410000	6	<<<>><	-0.665814
	chr6	31430000	31530000	6	<<>>>>	-0.917368
	chr6	31905000	32005000	3	<<<	-0.520215
	chr6	32115000	32215000	4	<<>>	-0.733341
	chr6	32785000	32885000	5	>><<>	-0.29867
	chr6	32915000	33015000	6	<<<><>	-0.237629
	chr6	33190000	33290000	3	<><	-0.701452
	chr6	33635000	33735000	4	<<><	-0.328044
	chr6	34080000	34180000	4	<><>	-0.230747
	chr6	34350000	34450000	2	<>	-0.0777543
	chr6	34715000	34815000	1	>	0.192429
	chr6	35190000	35290000	2	<>	-0.559393
	chr6	35400000	35500000	3	<<>	-0.619834
	chr6	36330000	36430000	1	>	-0.327883
	chr6	36525000	36625000	3	>>>	-0.258594
	chr6	36740000	36840000	3	<><	-0.126211
	chr6	36940000	37040000	6	<>>>>>	-0.124805
	chr6	37195000	37295000	3	><>	-0.802869
	chr6	38705000	38805000	3	<<>	-0.545991
	chr6	39240000	39340000	4	<<>>	-0.595758
	chr6	40990000	41090000	5	<<<>>	-0.646443
	chr6	41255000	41355000	5	><>>>	-0.460182
	chr6	41665000	41765000	7	>><><<>	-0.687853
	chr6	41970000	42070000	2	<>	-0.475468
	chr6	42520000	42620000	0		-0.238487
	chr6	42815000	42915000	3	<<>	-0.563641
	chr6	43095000	43195000	4	<<<>	-0.361695
	chr6	43480000	43580000	1	>	-0.892615
	chr6	44340000	44440000	4	<><>	-1.54149
	chr6	45915000	46015000	0		-0.549558
	chr6	46335000	46435000	2	<>	0.253271
	chr6	46980000	47080000	4	<<>>	-0.317989
	chr6	47285000	47385000	1	>	-0.319437
	chr6	49460000	49560000	2	><	-0.442727
	chr6	49905000	50005000	1	<	-0.574309
	chr6	50630000	50730000	0		-0.613051
	chr6	51875000	51975000	4	<<>>	-0.677723
	chr6	52085000	52185000	4	<<<>	-0.582266
	chr6	52495000	52595000	4	><>>	-0.421361
	chr6	52910000	53010000	2	<>	-0.172638
	chr6	53305000	53405000	2	<>	-0.154945
	chr6	53575000	53675000	4	><<<	-0.552386
	chr6	55075000	55175000	2	>>	-0.607886
	chr6	55785000	55885000	2	<>	-0.157952
	chr6	56140000	56240000	4	<>>>	-0.518772
	chr6	56695000	56795000	6	<<>>>>	-0.131404
	chr6	57245000	57345000	1	>	-1.16858
	chr6	58060000	58160000	0		-0.859708
	chr6	60285000	60385000	0		-1.19114
	chr6	63975000	64075000	3	>>>	-0.634621
	chr6	64520000	64620000	1	<	-1.20625
	chr6	67185000	67285000	0		-0.2996
	chr6	69255000	69355000	3	>>>	-0.363918
	chr6	69475000	69575000	1	<	-0.312772
	chr6	70855000	70955000	3	<>>	-1.0738
	chr6	71355000	71455000	2	<>	0.271618
	chr6	71755000	71855000	0		-0.489413
	chr6	72030000	72130000	2	<>	-0.379313
	chr6	72180000	72280000	3	<<>	-0.469195
	chr6	72915000	73015000	0		-0.436206
	chr6	74060000	74160000	1	<	-0.869996
	chr6	74315000	74415000	3	<<>	-1.03648
	chr6	75905000	76005000	5	<<<<>	-1.26294
	chr6	76385000	76485000	1	>	-1.12471
	chr6	78205000	78305000	1	>	-0.384356
	chr6	79545000	79645000	1	<	-0.643569
	chr6	80570000	80670000	3	<<>	-0.760206
	chr6	80765000	80865000	2	<>	-0.806064
	chr6	82870000	82970000	1	>	-1.30031
	chr6	83725000	83825000	4	<<<>	-0.705199
	chr6	84230000	84330000	3	<<>	-0.367618
	chr6	84895000	84995000	3	<<>	-0.38995
	chr6	86010000	86110000	2	<>	-0.629054
	chr6	86300000	86400000	0		-1.1345
	chr6	87700000	87800000	3	<>>	-1.13745
	chr6	89605000	89705000	3	<>>	-0.976485
	chr6	90020000	90120000	4	><><	-0.330773
	chr6	90520000	90620000	0		-0.756864
	chr6	91215000	91315000	0		-0.719304
	chr6	93455000	93555000	2	<>	-0.523144
	chr6	94100000	94200000	2	><	-0.287123
	chr6	95710000	95810000	0		-2.12327
	chr6	96955000	97055000	1	>	-0.28951
	chr6	97465000	97565000	3	<<>	-0.48789
	chr6	97820000	97920000	2	<<	-0.226823
	chr6	99695000	99795000	3	>>>	-0.938335
	chr6	100235000	100335000	3	<<>	-0.599804
	chr6	101105000	101205000	4	<<><	-0.863103
	chr6	105480000	105580000	2	<>	-0.339208
	chr6	105810000	105910000	5	<<<<>	-0.609038
	chr6	106720000	106820000	4	<>>>	-1.08744
	chr6	107340000	107440000	4	>>><	-0.600752
	chr6	108185000	108285000	1	<	-0.729077
	chr6	108800000	108900000	4	<><>	-0.26092
	chr6	109395000	109495000	0		-0.583886
	chr6	109740000	109840000	3	><<	-0.470145
	chr6	110745000	110845000	1	>	-0.776912
	chr6	111290000	111390000	3	<>>	-0.474554
	chr6	111525000	111625000	2	<>	-0.518236
	chr6	111960000	112060000	4	<>>>	-0.133531
	chr6	112395000	112495000	2	><	-0.524818
	chr6	114240000	114340000	3	<>>	-1.60076
	chr6	116445000	116545000	2	>>	-0.914087
	chr6	116965000	117065000	1	<	-0.676152
	chr6	117985000	118085000	1	<	-0.208298
	chr6	119140000	119240000	2	><	-0.71352
	chr6	119390000	119490000	5	<<>>>	-0.688007
	chr6	121310000	121410000	2	>>	-0.37767
	chr6	121630000	121730000	3	>><	-0.503159
	chr6	122825000	122925000	1	>	-0.497348
	chr6	123120000	123220000	2	<>	-0.359232
	chr6	123635000	123735000	1	<	-0.285898
	chr6	124005000	124105000	1	<	-0.274666
	chr6	125130000	125230000	2	<>	-0.856499
	chr6	125485000	125585000	1	>	-0.407919
	chr6	126055000	126155000	4	<<>>	-0.416666
	chr6	126265000	126365000	5	<<<>>	-0.925362
	chr6	127540000	127640000	2	<>	-0.867728
	chr6	129000000	129100000	2	><	-0.427887
	chr6	129855000	129955000	4	<<>>	-0.33408
	chr6	130305000	130405000	4	<>>>	-0.540705
	chr6	131130000	131230000	3	<<>	-0.521325
	chr6	131435000	131535000	3	<>>	0.0142875
	chr6	131920000	132020000	2	<>	-0.742804
	chr6	132555000	132655000	4	<><>	-0.104128
	chr6	132780000	132880000	2	<>	-0.531284
	chr6	133090000	133190000	4	<<>>	-0.5781
	chr6	133835000	133935000	2	<>	-0.206461
	chr6	134195000	134295000	4	<<>>	-0.409203
	chr6	134390000	134490000	4	<>>>	-0.917332
	chr6	135255000	135355000	2	<<	-0.954656
	chr6	135710000	135810000	4	<<<>	-0.796734
	chr6	136840000	136940000	4	<<>>	-0.515225
	chr6	137095000	137195000	5	><<>>	-0.204094
	chr6	137970000	138070000	3	<>>	-0.0873207
	chr6	138320000	138420000	2	><	-0.371513
	chr6	139050000	139150000	2	<>	-0.320268
	chr6	139630000	139730000	2	<>	-0.849645
	chr6	141935000	142035000	2	>>	-0.377334
	chr6	142415000	142515000	3	<>>	-0.348901
	chr6	142695000	142795000	1	<	-0.609555
	chr6	143760000	143860000	1	>	-0.943146
	chr6	144340000	144440000	1	>	-0.468193
	chr6	144840000	144940000	2	>>	-0.604557
	chr6	146000000	146100000	1	<	-0.675954
	chr6	147075000	147175000	1	<	-0.566448
	chr6	147620000	147720000	2	>>	-0.639746
	chr6	148800000	148900000	1	>	-0.68311
	chr6	149280000	149380000	2	<>	-0.169497
	chr6	149800000	149900000	2	>>	-0.728385
	chr6	150675000	150775000	3	<>>	0.162648
	chr6	151150000	151250000	3	<><	-0.632842
	chr6	151665000	151765000	1	>	-1.21508
	chr6	153265000	153365000	4	<<<>	-0.638968
	chr6	154405000	154505000	3	>><	-0.630648
	chr6	154945000	155045000	1	>	-0.174158
	chr6	155130000	155230000	1	>	-0.223351
	chr6	155555000	155655000	3	<<>	-1.05749
	chr6	157640000	157740000	2	<>	-0.738268
	chr6	158070000	158170000	1	<	0.000380402
	chr6	158535000	158635000	0		-0.65452
	chr6	159035000	159135000	5	>><><	-0.468945
	chr6	159370000	159470000	3	<<>	-1.07281
	chr6	159510000	159610000	6	<<<<>>	-0.982139
	chr6	160050000	160150000	4	><>>	-0.68708
	chr6	161030000	161130000	1	<	-0.707673
	chr6	161750000	161850000	4	<<>>	-0.872119
	chr6	163510000	163610000	2	>>	-0.277867
	chr6	164400000	164500000	0		-0.304856
	chr6	166230000	166330000	3	<>>	-0.28423
	chr6	166555000	166655000	1	>	-0.545113
	chr6	167525000	167625000	2	<>	-0.485021
	chr6	167770000	167870000	1	<	-0.248351
	chr6	168355000	168455000	1	<	-0.392204
	chr6	168715000	168815000	3	><>	-0.0508499
	chr6	169245000	169345000	2	<>	-0.403036
	chr6	169775000	169875000	1	>	0.00759798
	chr6	170140000	170240000	2	>>	-0.591039
	chr7	880000	980000	2	<>	-0.409555
	chr7	1170000	1270000	9	<<<<<<<>>	-0.379888
	chr7	1550000	1650000	3	<><	-0.727394
	chr7	2405000	2505000	4	>><>	-0.660345
	chr7	2765000	2865000	0		-0.997635
	chr7	4775000	4875000	4	<>>>	-0.6835
	chr7	5180000	5280000	4	<><>	-0.528991
	chr7	5475000	5575000	5	<<<>>	-0.254428
	chr7	5755000	5855000	1	<	-0.751347
	chr7	6455000	6555000	1	<	-0.685846
	chr7	6935000	7035000	3	<<>	-0.689522
	chr7	7555000	7655000	2	<>	-0.436929
	chr7	8345000	8445000	1	<	-1.14145
	chr7	11350000	11450000	2	<>	-0.823115
	chr7	12495000	12595000	4	<<<>	-0.572585
	chr7	13260000	13360000	4	<>>>	-0.650743
	chr7	14695000	14795000	3	<>>	-0.480171
	chr7	16085000	16185000	4	<><>	-0.479736
	chr7	16670000	16770000	1	>	-0.446084
	chr7	17655000	17755000	3	<>>	-0.643162
	chr7	18340000	18440000	5	<<>>>	-0.345486
	chr7	18575000	18675000	2	<>	-0.242454
	chr7	19085000	19185000	2	<>	0.276495
	chr7	19685000	19785000	3	<>>	-1.16682
	chr7	20670000	20770000	2	<<	-1.26395
	chr7	22085000	22185000	4	<>>>	-0.68095
	chr7	22505000	22605000	7	<<<>>>>	-0.481174
	chr7	23210000	23310000	2	>>	-0.66926
	chr7	23525000	23625000	4	<<>>	-0.782969
	chr7	24765000	24865000	3	>>>	-0.157441
	chr7	25180000	25280000	3	<<<	-1.23214
	chr7	25850000	25950000	6	<><<><	-1.52102
	chr7	26360000	26460000	4	<>>>	0.0613717
	chr7	26665000	26765000	3	<>>	-0.22744
	chr7	27170000	27270000	6	><<<>>	-1.14627
	chr7	28105000	28205000	4	<<<>	-0.571752
	chr7	28890000	28990000	5	<>>>>	-0.420844
	chr7	29095000	29195000	5	<<>>>	0.276271
	chr7	29610000	29710000	3	<<>	-0.230055
	chr7	30125000	30225000	2	>>	-0.184084
	chr7	30610000	30710000	1	>	-0.734394
	chr7	31690000	31790000	2	<>	-0.337303
	chr7	32480000	32580000	2	<>	-1.22695
	chr7	33130000	33230000	5	<<<>>	-0.689753
	chr7	34045000	34145000	2	<>	-0.547712
	chr7	34990000	35090000	2	>>	-0.146033
	chr7	35645000	35745000	1	<	-0.559765
	chr7	35935000	36035000	4	<><>	-0.255381
	chr7	36420000	36520000	2	>>	-1.49498
	chr7	37205000	37305000	5	<<<>>	-0.443052
	chr7	37860000	37960000	4	<<>>	-0.281954
	chr7	38365000	38465000	12	<><<<<<<<<><	-0.81659
	chr7	39545000	39645000	2	<>	-1.30699
	chr7	39805000	39905000	2	<>	-0.286367
	chr7	40125000	40225000	1	<	-0.903651
	chr7	41835000	41935000	0		-1.05953
	chr7	42895000	42995000	3	<<>	-0.433617
	chr7	43560000	43660000	1	>	-0.254909
	chr7	43910000	44010000	2	<<	-1.2072
	chr7	44555000	44655000	2	<>	-0.372576
	chr7	44840000	44940000	2	<>	-0.344592
	chr7	45135000	45235000	4	<>><	-1.13913
	chr7	45855000	45955000	5	<>>><	-1.30359
	chr7	46345000	46445000	2	<>	0.165609
	chr7	47250000	47350000	3	<<>	-1.21173
	chr7	47950000	48050000	3	<><	-0.645904
	chr7	48160000	48260000	2	><	-0.926322
	chr7	48945000	49045000	1	>	-0.0884876
	chr7	50040000	50140000	2	>>	-0.833211
	chr7	51410000	51510000	4	<<>>	-0.705924
	chr7	54775000	54875000	1	>	-1.04234
	chr7	55295000	55395000	5	><<<>	-0.578729
	chr7	55605000	55705000	3	>><	-0.538012
	chr7	56130000	56230000	2	<<	-0.736906
	chr7	59505000	59605000	0		-1.26204
	chr7	61205000	61305000	0		-0.484491
	chr7	61375000	61475000	0		0.636132
	chr7	61655000	61755000	0		-0.958121
	chr7	61890000	61990000	0		-2.68437
	chr7	62905000	63005000	0		-0.0517106
	chr7	63710000	63810000	1	>	0.120249
	chr7	64195000	64295000	0		-0.4412
	chr7	65120000	65220000	2	>>	-0.862442
	chr7	65940000	66040000	4	<>>>	-0.0761877
	chr7	66760000	66860000	3	<>>	-1.68567
	chr7	69495000	69595000	1	<	-0.124582
	chr7	70180000	70280000	0		-1.16069
	chr7	71195000	71295000	3	<<>	-0.617363
	chr7	72240000	72340000	3	<><	-1.27002
	chr7	72350000	72450000	4	<<><	-1.36235
	chr7	72835000	72935000	1	<	-0.70138
	chr7	73100000	73200000	3	><<	-0.440041
	chr7	73220000	73320000	3	<>>	-0.413189
	chr7	73410000	73510000	3	<>>	-0.315019
	chr7	73550000	73650000	4	<<>>	-0.35995
	chr7	73770000	73870000	6	<<<>>>	-0.480094
	chr7	74170000	74270000	0		-0.164132
	chr7	74395000	74495000	2	<>	0.504894
	chr7	74640000	74740000	2	<>	0.28382
	chr7	74820000	74920000	2	<>	-0.460693
	chr7	75745000	75845000	3	<>>	-0.500528
	chr7	75955000	76055000	1	<	-0.820007
	chr7	76210000	76310000	4	<<>>	-0.0301964
	chr7	76705000	76805000	1	<	0.0278263
	chr7	77195000	77295000	2	>>	-0.473626
	chr7	77520000	77620000	2	<>	-0.598314
	chr7	78820000	78920000	2	><	-0.3948
	chr7	79630000	79730000	4	<<>>	-0.527049
	chr7	80255000	80355000	4	<><>	-0.632143
	chr7	81060000	81160000	5	<<<>>	-1.14929
	chr7	81605000	81705000	2	<>	-0.260919
	chr7	82340000	82440000	3	<<>	-0.629705
	chr7	82955000	83055000	2	>>	-0.230128
	chr7	83370000	83470000	0		-0.478152
	chr7	84610000	84710000	4	<<>>	-0.909958
	chr7	85450000	85550000	4	<<>>	-0.703637
	chr7	86495000	86595000	5	<<>>>	-0.381759
	chr7	86835000	86935000	1	<	-0.417975
	chr7	87025000	87125000	1	<	-0.295561
	chr7	87790000	87890000	3	<>>	-1.07423
	chr7	89730000	89830000	4	<<>>	-0.700886
	chr7	90025000	90125000	4	<<><	-0.613852
	chr7	90615000	90715000	2	<>	-0.513047
	chr7	92115000	92215000	0		-0.779151
	chr7	92735000	92835000	1	>	-0.491917
	chr7	93865000	93965000	3	<>>	-0.236817
	chr7	93995000	94095000	3	<<>	-0.555611
	chr7	95290000	95390000	6	<<<<<>	-0.878806
	chr7	96665000	96765000	2	<>	-0.845335
	chr7	97845000	97945000	4	<>>>	-0.951101
	chr7	98425000	98525000	5	><<<<	-0.89421
	chr7	98960000	99060000	5	><><>	-1.15154
	chr7	99650000	99750000	3	<<>	-0.640471
	chr7	99940000	100040000	6	<<>><<	-0.617364
	chr7	100430000	100530000	3	<>>	-0.538358
	chr7	100895000	100995000	5	<<><>	-0.715154
	chr7	101120000	101220000	4	<<>>	-0.825323
	chr7	102070000	102170000	3	><>	-1.29721
	chr7	102270000	102370000	3	>>>	-1.24586
	chr7	102770000	102870000	0		-0.36863
	chr7	103800000	103900000	3	<><	-0.636874
	chr7	104485000	104585000	4	<<>>	-1.55001
	chr7	105155000	105255000	3	><>	-0.587185
	chr7	105760000	105860000	3	<<>	-0.357014
	chr7	106100000	106200000	3	<<>	0.182648
	chr7	106370000	106470000	4	<<<>	-0.0670289
	chr7	106760000	106860000	3	><>	-0.316299
	chr7	107495000	107595000	2	<<	-0.555927
	chr7	107755000	107855000	3	<>>	-0.354963
	chr7	108145000	108245000	0		-1.41451
	chr7	111330000	111430000	5	<<>>>	-1.00585
	chr7	112110000	112210000	2	<>	-0.57382
	chr7	112540000	112640000	0		-0.0979392
	chr7	113345000	113445000	2	<>	-0.639293
	chr7	115725000	115825000	5	<>>>>	-1.09631
	chr7	116190000	116290000	2	<>	0.166696
	chr7	116485000	116585000	2	>>	-0.616282
	chr7	116755000	116855000	3	<<>	-0.585346
	chr7	117305000	117405000	3	<<>	0.109582
	chr7	117835000	117935000	3	<<>	-0.875672
	chr7	118805000	118905000	2	<<	-0.305422
	chr7	120340000	120440000	2	<>	-0.388724
	chr7	120705000	120805000	4	<<<>	-0.425277
	chr7	121155000	121255000	3	<<>	0.24369
	chr7	121625000	121725000	4	><<>	-0.574302
	chr7	122135000	122235000	2	<<	-0.0981433
	chr7	123105000	123205000	2	><	-0.71836
	chr7	124485000	124585000	1	<	-0.604655
	chr7	125290000	125390000	1	<	0.0116338
	chr7	126385000	126485000	2	>>	-0.296713
	chr7	127220000	127320000	3	>><	-0.649584
	chr7	127920000	128020000	2	<>	-1.17341
	chr7	128805000	128905000	2	<>	-0.16724
	chr7	129220000	129320000	6	><><<>	-0.0421242
	chr7	129630000	129730000	5	<>>><	-1.21539
	chr7	130490000	130590000	5	><<<>	-1.04544
	chr7	130690000	130790000	3	<<>	-0.35766
	chr7	131165000	131265000	4	><<<	-1.17111
	chr7	132240000	132340000	1	<	-0.535324
	chr7	134060000	134160000	4	<><<	-0.714029
	chr7	134850000	134950000	4	<<><	-0.55029
	chr7	135310000	135410000	5	<>>><	-0.416089
	chr7	135660000	135760000	1	<	-0.316176
	chr7	137260000	137360000	4	<><>	-0.393685
	chr7	137535000	137635000	2	<>	-0.175067
	chr7	137710000	137810000	1	>	-0.361026
	chr7	138615000	138715000	2	<>	-0.711314
	chr7	139750000	139850000	1	>	-0.459638
	chr7	140105000	140205000	4	<><>	-0.448399
	chr7	140315000	140415000	4	><>>	-0.576478
	chr7	140680000	140780000	3	<<<	0.106746
	chr7	141420000	141520000	4	<<><	-1.19556
	chr7	141950000	142050000	7	>><>>>>	-0.489654
	chr7	142250000	142350000	4	<<>>	-0.381057
	chr7	142510000	142610000	5	><>>>	-0.436144
	chr7	142880000	142980000	2	<>	-0.291326
	chr7	143100000	143200000	2	<>	-0.268292
	chr7	143810000	143910000	2	<>	-0.397708
	chr7	144090000	144190000	2	<>	-0.596363
	chr7	146070000	146170000	1	>	-0.113034
	chr7	148235000	148335000	1	>	-0.339728
	chr7	148710000	148810000	4	<<><	-0.700596
	chr7	149925000	150025000	2	>>	0.0323859
	chr7	150080000	150180000	2	<>	0.336828
	chr7	150880000	150980000	2	<<	-0.606097
	chr7	151420000	151520000	3	><>	-0.307249
	chr7	152505000	152605000	4	<<>>	-1.22372
	chr7	153705000	153805000	5	<<>>>	-0.48417
	chr7	154605000	154705000	1	<	-0.552872
	chr7	155115000	155215000	5	<<><>	-0.317586
	chr7	155520000	155620000	7	<<<<>>>	-1.00119
	chr7	156660000	156760000	1	>	-0.673986
	chr8	1625000	1725000	2	<>	-0.285542
	chr8	1965000	2065000	4	<<<>	-0.64499
	chr8	2295000	2395000	3	<><	-0.366395
	chr8	3450000	3550000	1	>	-0.390229
	chr8	4840000	4940000	2	<>	-0.560547
	chr8	6190000	6290000	3	<>>	-0.474157
	chr8	6630000	6730000	7	<<><>>>	-0.75665
	chr8	6820000	6920000	2	>>	-0.60479
	chr8	8025000	8125000	4	<<>>	-3.3007
	chr8	8480000	8580000	2	<>	0.0490532
	chr8	8825000	8925000	3	<>>	-0.455631
	chr8	9660000	9760000	2	<<	-0.49518
	chr8	10300000	10400000	1	<	-0.531699
	chr8	10675000	10775000	2	<<	-0.204302
	chr8	11150000	11250000	1	>	-0.55611
	chr8	11840000	11940000	2	<<	-1.08978
	chr8	12285000	12385000	4	<>>>	-1.41351
	chr8	13505000	13605000	4	<<<>	-0.639479
	chr8	14135000	14235000	0		-0.17801
	chr8	14935000	15035000	1	<	-0.106162
	chr8	16605000	16705000	3	<>>	-0.163854
	chr8	17085000	17185000	0		-0.985329
	chr8	17730000	17830000	2	<<	-1.204
	chr8	18660000	18760000	2	><	-0.425817
	chr8	19175000	19275000	4	<><>	-0.53898
	chr8	19665000	19765000	2	>>	-0.138821
	chr8	19990000	20090000	4	<>>>	-0.811917
	chr8	21720000	21820000	3	<<>	-1.28004
	chr8	22410000	22510000	9	<<>><<<>>	-0.416451
	chr8	22845000	22945000	4	<<<>	-0.763184
	chr8	23265000	23365000	4	<>>>	-0.842744
	chr8	24045000	24145000	4	<<><	-0.102386
	chr8	24265000	24365000	2	<<	-0.381099
	chr8	24910000	25010000	1	<	-0.622658
	chr8	25315000	25415000	2	<>	-0.573584
	chr8	26170000	26270000	3	<>>	-0.314781
	chr8	26470000	26570000	5	<<>>>	-0.745264
	chr8	27100000	27200000	4	>>>>	-1.23021
	chr8	27420000	27520000	5	<<<>>	-0.518145
	chr8	27580000	27680000	2	<<	-0.688324
	chr8	28155000	28255000	3	><>	-0.174886
	chr8	28420000	28520000	3	<>>	-0.166215
	chr8	28570000	28670000	5	<<>><	-0.216802
	chr8	29130000	29230000	3	<<>	-0.832588
	chr8	29970000	30070000	3	<>>	-1.13281
	chr8	30440000	30540000	2	<>	-0.526047
	chr8	31010000	31110000	2	<>	-0.722399
	chr8	32030000	32130000	2	<>	-0.386375
	chr8	32360000	32460000	5	<><<>	-0.340336
	chr8	33415000	33515000	3	<><	-1.03166
	chr8	34835000	34935000	0		-0.164989
	chr8	36630000	36730000	2	<>	-0.616446
	chr8	37555000	37655000	4	<<<>	-1.3482
	chr8	37940000	38040000	3	>><	-0.463655
	chr8	38220000	38320000	6	<<<>><	-0.0905198
	chr8	38590000	38690000	5	<<<<>	-0.903353
	chr8	38825000	38925000	1	<	-0.412193
	chr8	39690000	39790000	2	<>	-0.598525
	chr8	40015000	40115000	4	<<<>	-0.101636
	chr8	41340000	41440000	4	<>>>	-0.758544
	chr8	41715000	41815000	1	>	-0.036964
	chr8	41965000	42065000	4	<>>>	0.0155576
	chr8	42200000	42300000	2	<>	-0.464703
	chr8	42490000	42590000	2	<>	-0.106241
	chr8	42885000	42985000	2	<>	-0.556726
	chr8	45295000	45395000	0		-1.22487
	chr8	47545000	47645000	2	<>	-0.18363
	chr8	47795000	47895000	2	><	-0.40937
	chr8	48035000	48135000	3	<>>	-0.840493
	chr8	48930000	49030000	0		-1.61411
	chr8	49815000	49915000	2	<>	-0.720555
	chr8	52700000	52800000	2	<>	-0.33917
	chr8	52920000	53020000	2	<>	-0.456334
	chr8	53370000	53470000	4	><<<	-0.509485
	chr8	53805000	53905000	2	<>	-0.257817
	chr8	54690000	54790000	3	<><	-0.414057
	chr8	55030000	55130000	3	><>	-0.428855
	chr8	55380000	55480000	1	>	-0.443663
	chr8	57030000	57130000	2	<>	-0.972624
	chr8	58035000	58135000	2	>>	-0.367311
	chr8	58235000	58335000	2	<>	-0.557014
	chr8	59290000	59390000	3	<<>	-0.944054
	chr8	60900000	61000000	1	>	-0.475507
	chr8	61270000	61370000	2	<>	-0.593816
	chr8	61990000	62090000	2	<>	-0.84875
	chr8	64070000	64170000	3	<><	-0.849646
	chr8	65355000	65455000	0		-0.852726
	chr8	66480000	66580000	2	<>	-1.0495
	chr8	67295000	67395000	5	<<>>>	-0.69743
	chr8	68055000	68155000	0		0.131485
	chr8	68675000	68775000	1	>	-0.200836
	chr8	68950000	69050000	0		-0.11947
	chr8	70510000	70610000	4	><>>	-0.664634
	chr8	71570000	71670000	2	<>	-1.17996
	chr8	72685000	72785000	5	<<>>>	-0.578414
	chr8	73040000	73140000	3	<><	-0.577204
	chr8	73860000	73960000	1	<	-0.453875
	chr8	74095000	74195000	1	<	-0.114596
	chr8	74530000	74630000	3	<<>	-0.286342
	chr8	74895000	74995000	1	<	-0.121852
	chr8	75215000	75315000	3	><>	-0.456078
	chr8	75790000	75890000	2	>>	-0.430616
	chr8	76140000	76240000	3	<>>	-0.360941
	chr8	79340000	79440000	2	<>	-0.833162
	chr8	80515000	80615000	3	><>	-0.708464
	chr8	80895000	80995000	3	<<>	-0.407715
	chr8	81100000	81200000	3	<<<	0.0213018
	chr8	81465000	81565000	2	<>	-0.254936
	chr8	81860000	81960000	2	<>	-0.00733193
	chr8	82120000	82220000	5	<>>>>	-0.138459
	chr8	82565000	82665000	1	<	-1.03175
	chr8	85480000	85580000	3	<>>	-0.901486
	chr8	86045000	86145000	1	>	-0.497549
	chr8	86785000	86885000	0		-0.437591
	chr8	87035000	87135000	4	<><<	-1.11286
	chr8	87505000	87605000	4	<>>>	-0.992173
	chr8	89290000	89390000	2	<>	-0.335828
	chr8	90670000	90770000	3	<>>	-1.15163
	chr8	92045000	92145000	1	>	-0.462316
	chr8	92370000	92470000	2	<>	-0.624043
	chr8	94645000	94745000	3	<<>	-0.840689
	chr8	94945000	95045000	4	<<<>	-0.205697
	chr8	95445000	95545000	1	<	-0.358489
	chr8	95720000	95820000	1	<	-0.409915
	chr8	96240000	96340000	5	<<>>>	-0.927397
	chr8	97195000	97295000	2	<>	-1.60658
	chr8	98615000	98715000	0		-0.810027
	chr8	99085000	99185000	4	<>>>	-1.16138
	chr8	101100000	101200000	3	<>>	-0.632727
	chr8	101520000	101620000	4	<<><	-0.371825
	chr8	101800000	101900000	3	<<>	-0.302372
	chr8	102270000	102370000	3	<>>	-0.559837
	chr8	103200000	103300000	2	<<	-0.464632
	chr8	103810000	103910000	4	><<>	-0.79526
	chr8	104015000	104115000	1	>	-0.505285
	chr8	104570000	104670000	0		-0.616871
	chr8	105450000	105550000	2	<<	-0.59567
	chr8	105730000	105830000	3	<<>	-0.532911
	chr8	106775000	106875000	3	<><	-1.08616
	chr8	107665000	107765000	1	>	-0.729351
	chr8	108760000	108860000	4	<<<>	-0.655783
	chr8	109760000	109860000	0		-0.648108
	chr8	110300000	110400000	2	<>	-0.506699
	chr8	110690000	110790000	3	><>	-0.384476
	chr8	112310000	112410000	0		-0.0215501
	chr8	112825000	112925000	0		-0.496232
	chr8	113575000	113675000	0		-0.307608
	chr8	114415000	114515000	2	<>	-0.503731
	chr8	115610000	115710000	1	<	-0.144222
	chr8	118285000	118385000	3	<><	-0.859332
	chr8	119535000	119635000	0		-0.567834
	chr8	120765000	120865000	2	><	-0.867265
	chr8	121060000	121160000	5	<<>>>	-0.109775
	chr8	121405000	121505000	2	<>	-0.302205
	chr8	121910000	122010000	4	<><>	-0.449486
	chr8	123615000	123715000	4	><>>	-1.02341
	chr8	124250000	124350000	1	>	-0.315558
	chr8	124730000	124830000	2	<>	-0.275893
	chr8	125475000	125575000	4	<>>>	-1.32645
	chr8	126015000	126115000	0		-0.7715
	chr8	126395000	126495000	2	<>	0.335499
	chr8	126665000	126765000	4	<<>>	-0.924481
	chr8	127250000	127350000	2	<>	0.11835
	chr8	127785000	127885000	3	<>>	-0.878137
	chr8	128685000	128785000	4	>>><	-0.99215
	chr8	130765000	130865000	3	>>>	-1.14763
	chr8	131680000	131780000	5	<<>>>	-0.978267
	chr8	133130000	133230000	5	><><>	-0.298039
	chr8	133765000	133865000	1	<	-0.430533
	chr8	134165000	134265000	2	<>	-0.119576
	chr8	134445000	134545000	4	<<<>	-0.591561
	chr8	135655000	135755000	2	<>	-0.248705
	chr8	135860000	135960000	2	<>	-0.505738
	chr8	136390000	136490000	2	>>	-0.156475
	chr8	136750000	136850000	1	<	-0.247631
	chr8	138945000	139045000	1	<	-0.356409
	chr8	139675000	139775000	4	<<<>	-0.45748
	chr8	140610000	140710000	3	><<	-0.187024
	chr8	141410000	141510000	2	<>	-0.991542
	chr8	141610000	141710000	4	><<>	-0.84669
	chr8	142335000	142435000	3	<<>	-1.0212
	chr8	143665000	143765000	6	><>>>>	-0.276006
	chr8	144310000	144410000	6	>><<<>	-0.959069
	chr8	145025000	145125000	4	>><>	-0.00580511
	chr8	145695000	145795000	4	<<<>	-0.870184
	chr9	975000	1075000	2	<<	-0.237604
	chr9	1960000	2060000	0		-0.234057
	chr9	2795000	2895000	4	<<>>	-0.976777
	chr9	3155000	3255000	2	<>	0.0349834
	chr9	4650000	4750000	3	><>	-0.185178
	chr9	5725000	5825000	1	>	-0.512208
	chr9	6740000	6840000	1	>	-0.539224
	chr9	7500000	7600000	2	<>	0.0180733
	chr9	9930000	10030000	1	<	-0.57697
	chr9	12630000	12730000	5	<<>>>	-0.585762
	chr9	14405000	14505000	4	<<>>	-0.28606
	chr9	15130000	15230000	3	<<>	-0.207811
	chr9	15650000	15750000	0		-0.449952
	chr9	17450000	17550000	3	<>>	-0.658706
	chr9	18180000	18280000	4	<<<>	0.00480972
	chr9	18990000	19090000	3	<>>	-0.179688
	chr9	19420000	19520000	5	<>>>>	-0.694641
[truncated: 1,883 more rows]
