# Supplementary material for: Outward-oriented sites within clustered CTCF boundaries are key for intra-TAD chromatin interactions and gene regulation
Source: Nat Commun. 2023 Dec 7;14:8101. doi: 10.1038/s41467-023-43849-0 (PMC10703910; doi:10.1038/s41467-023-43849-0)
Supplement: Supplementary file 6 — Supplementary Data 3 [file 41467_2023_43849_MOESM6_ESM.xlsx]

## Sheet: Supplementary Data Table 3
	Supplementary Data 3. CBS patterns of TAD boundaries identifed in human HEC-1-B cells. Among the total 3,881 TAD boundaries called from in situ HiC data, 2,898 contain more than one CBS element, 85.7% (2,484, highlighted in red) of which carry CBS elements oriented outward of TADs.
	CBS number	CBS pattern (total=211)	Boundary number	Average insulation score
	0		379	-0.589966
	1	<	319	-0.521018
	1	>	285	-0.514185
	2	<>	520	-0.40403
	2	<<	144	-0.550116
	2	>>	139	-0.557808
	2	><	98	-0.515731
	3	<<>	257	-0.490829
	3	<>>	248	-0.483044
	3	><>	88	-0.445265
	3	<><	73	-0.508309
	3	<<<	48	-0.471861
	3	>>>	43	-0.647524
	3	>><	32	-0.402424
	3	><<	28	-0.412756
	4	<<>>	139	-0.512777
	4	<>>>	89	-0.556633
	4	<<<>	88	-0.527167
	4	<><>	63	-0.500911
	4	<<><	44	-0.39874
	4	><<>	33	-0.482971
	4	><>>	27	-0.540953
	4	<>><	26	-0.515745
	4	<><<	17	-0.722437
	4	<<<<	17	-0.414749
	4	>><>	16	-0.579333
	4	>>>>	12	-0.603932
	4	>>><	10	-0.626189
	4	><<<	9	-0.544227
	4	>><<	7	-0.484133
	4	><><	6	-0.366461
	5	<<>>>	42	-0.515214
	5	<<<>>	34	-0.52324
	5	<>>>>	21	-0.570096
	5	<<<<>	21	-0.450083
	5	<<><>	20	-0.509086
	5	<<>><	18	-0.427356
	5	><>>>	17	-0.547757
	5	<><>>	16	-0.381505
	5	<><<>	11	-0.481587
	5	<>><>	9	-0.45652
	5	<>>><	7	-0.688683
	5	>><>>	7	-0.611069
	5	><<<>	7	-0.668449
	5	<<><<	6	-0.116022
	5	><<>>	6	-0.267419
	5	<<<><	6	-0.355525
	5	>><<>	5	-0.460693
	5	<>><<	5	-0.287579
	5	<<<<<	5	-0.612763
	5	<><><	4	-0.312265
	5	><<><	4	0.0993991
	5	>>>>>	4	-0.57561
	5	>><<<	3	-0.470871
	5	>>><>	3	-0.147147
	5	><>><	3	-0.635086
	5	><<<<	3	-0.89195
	5	><><>	3	-0.540576
	5	>><><	2	-0.759245
	5	<><<<	2	-0.487393
	5	><><<	1	-0.628224
	5	>>>><	1	-0.608117
	6	<<>>>>	10	-0.543315
	6	<<<<>>	9	-0.541016
	6	<<<>>>	8	-0.318193
	6	<<>><>	7	-0.512486
	6	<>>>>>	6	-0.558055
	6	<<<><>	6	-0.685441
	6	><<>>>	6	-0.598642
	6	><><>>	6	-0.658534
	6	<<<>><	6	-0.573874
	6	<><<<>	5	-0.400585
	6	<<><<>	5	-0.334625
	6	<<><>>	5	-0.27087
	6	><<<><	4	-0.236623
	6	<<><><	4	-0.522639
	6	<<>>><	4	-0.438136
	6	<><>>>	4	-0.703243
	6	<><>><	4	-0.172922
	6	>><<>>	3	-0.476022
	6	<<>><<	3	-0.320133
	6	<>><>>	3	-0.401813
	6	><<<>>	3	-0.558994
	6	<<<<<>	3	-0.695301
	6	>>><><	3	-0.588713
	6	<><><>	3	-0.558761
	6	>><>>>	3	-0.34589
	6	><<>><	2	-0.70617
	6	><><><	2	-0.340182
	6	<<><<<	2	-0.936066
	6	><>>>>	2	-0.0796247
	6	<><<>>	2	-0.636249
	6	>><><>	2	-0.514059
	6	><><<<	2	-0.836628
	6	><>><>	2	-0.175745
	6	<>><<>	2	-0.343792
	6	<<<<><	2	-0.0781531
	6	<>>><>	2	-0.232325
	6	<>><><	1	-0.168101
	6	><<><<	1	-0.147882
	6	<>>><<	1	0.0978365
	6	<><<><	1	-1.52102
	6	><><<>	1	-0.0421242
	6	>><<<>	1	-0.959069
	6	><>>><	1	-0.630912
	6	><<<<>	1	-1.32134
	6	>>>>>>	1	-0.0424847
	6	><<<<<	1	-0.153823
	6	>>>><>	1	-0.538657
	6	<<<><<	1	-0.492401
	6	><<><>	1	-0.274222
	7	<<>>>><	3	-0.328234
	7	>><><>>	3	-0.281344
	7	<<><>>>	3	-0.544561
	7	<<<<>>>	3	-0.586013
	7	><>>>><	2	-0.43891
	7	><>>><>	2	-0.699896
	7	<<<>>>>	2	-0.835617
	7	>><>>>>	2	-0.234583
	7	><<<>>>	2	-0.369255
	7	><>>>>>	2	-0.315486
	7	<<<<>><	2	0.00496119
	7	<<<<<><	2	-0.607807
	7	<><><><	2	-0.708639
	7	<<<>>><	2	-0.271104
	7	<>><>>>	2	-0.0952199
	7	<><<><>	2	-0.125147
	7	>>><><>	1	-1.18847
	7	>>>>>>>	1	-0.52232
	7	<<<<<<>	1	-1.14163
	7	<<>><>>	1	-0.72873
	7	>><<><>	1	-0.90717
	7	><><>><	1	-0.379961
	7	<<<<><<	1	-1.26606
	7	<><<<<>	1	-1.21556
	7	>><><<>	1	-0.687853
	7	<<<<<>>	1	-0.704698
	7	<<><><>	1	-0.293775
	7	<>>>>><	1	-0.546318
	7	>><<>><	1	-0.58311
	7	<><<<>>	1	-0.357527
	7	<><<>>>	1	-0.944042
	7	<>><<<>	1	-1.24284
	7	<><<><<	1	-1.12422
	7	<>>>>>>	1	-0.644929
	7	<><><<<	1	-0.300684
	7	<>><<>>	1	-0.245113
	7	<<>>><>	1	-0.950305
	7	><<><>>	1	-0.82658
	7	<<>><<>	1	-0.395931
	7	<>><><>	1	-0.485327
	7	<><>><>	1	-0.0932686
	7	<><>>>>	1	-0.342162
	7	<>>>><>	1	-0.297038
	7	><<<<<>	1	-0.250884
	7	>><<>>>	1	-0.251423
	7	><<>>>>	1	0.260465
	7	><<<><>	1	-0.681448
	8	<<<<>><<	2	-0.6965
	8	>><<>>><	2	-0.443098
	8	<><<><>>	1	-0.466051
	8	><>>>><<	1	-1.04493
	8	<<<>><><	1	-0.767258
	8	<<>><<>>	1	-0.387414
	8	<><>>><>	1	-0.694073
	8	>><>><>>	1	-0.310846
	8	<><<<><>	1	-0.334948
	8	<>><<>>>	1	0.168125
	8	<><<>>>>	1	-0.113104
	8	><<><>><	1	-0.525093
	8	<>><><<<	1	-0.2805
	8	><<<<<<<	1	-0.684191
	8	<>><<<><	1	-0.435631
	8	<<>><>><	1	-0.602337
	8	<<><<>>>	1	-0.1737
	8	><<>>>><	1	-0.224461
	8	><>>>>><	1	-0.402325
	8	<<<<<>>>	1	-0.165938
	8	><<>><<>	1	0.0562591
	8	><><<<<>	1	-0.262268
	8	<<<<<<<>	1	-0.177454
	8	><<<>>>>	1	-0.0757475
	8	<<><><<<	1	-0.600095
	8	<<><>>><	1	-0.439931
	8	><<>>><>	1	-0.706605
	9	<><<><>>>	2	-0.654067
	9	<<<<<><>>	1	-0.0177691
	9	><><><<>>	1	-0.558366
	9	<<<<<<<>>	1	-0.379888
	9	<<>><<<>>	1	-0.416451
	9	<<<>>>>><	1	-0.104084
	9	<<<>><>>>	1	-0.365135
	9	><<>>>>><	1	-0.355054
	9	<<><>>>>>	1	-0.843146
	9	><><>><><	1	-0.318441
	9	<><<<<><>	1	-1.63295
	9	><>>>><><	1	-0.526826
	9	<<<<<>>>>	1	-0.372428
	9	<<><<<<><	1	0.0544164
	10	<<<<>><>>>	1	-0.97801
	10	<>><><><<>	1	-0.853336
	10	<<>><>><><	1	-0.154603
	10	><><>>>>>>	1	-0.877605
	10	<<<><><><>	1	-0.78689
	11	<<>>><><>>>	1	-0.646221
	12	<><<<<<<<<><	1	-0.81659
	12	><<<<>>>><>>	1	-0.537458
	12	>>><<<>><>>>	1	-0.652139
	13	<<<<<<<<<<<<<>	1	-0.920885
	13	<>>>>>>>>>>>>>>>>	1	-0.560904
	14	<<<<<<<<<<<<<<<>>><	1	-2.60115
