# Supplementary material for: Outward-oriented sites within clustered CTCF boundaries are key for intra-TAD chromatin interactions and gene regulation
Source: Nat Commun. 2023 Dec 7;14:8101. doi: 10.1038/s41467-023-43849-0 (PMC10703910; doi:10.1038/s41467-023-43849-0)
Supplement: Supplementary file 7 — Supplementary Data 4 [file 41467_2023_43849_MOESM7_ESM.xlsx]

## Sheet: Supplementary Data 4
	Supplementary Data 4. Numbers of screened single-cell clones for deletion of outward-oriented CBS elements of HOXD by CRISPR editing.
	Step	Cells	sgRNA target	Screened clones	Homozygous clones
	#1	Wild	CBS3	223	7 ΔCBS3
	#1	Wild	CBS5	191	3 ΔCBS5
	#2	ΔCBS3	CBS5	126	2 ΔCBS3+5
	#2	ΔCBS5	CBS3	52	2 ΔCBS3+5
