# Supplementary material for: Outward-oriented sites within clustered CTCF boundaries are key for intra-TAD chromatin interactions and gene regulation
Source: Nat Commun. 2023 Dec 7;14:8101. doi: 10.1038/s41467-023-43849-0 (PMC10703910; doi:10.1038/s41467-023-43849-0)
Supplement: Supplementary file 8 — Supplementary Data 5 [file 41467_2023_43849_MOESM8_ESM.xlsx]

## Sheet: Supplementary Data 5
	Supplementary Data 5. Oligonucleotides used in this study.
	Primers for genotyping
	Primer name	Sequence (5’-3’)
	HS7L-JD-F1	CTGGGGGACTGGTAGGTAGA
	HS7L-JD-R1	GGTAGGGCTCAGTACCTGGA
	FG-JD-F1	AACATCTTCCGTGATGCTACTGAG
	FG-JD-R1	GAACTTACTGCTTTCTTAGAGCGAG
	FG-WT-F1	AAACCTCCCGTTAAGCCCTCT
	FG-WT-R1	AAAGCAAGATGCTGCCTGTCA
	HS7L-WT-R1	TGGCCCTACTCCAGAGAGAC
	HS7L-WT-F1	CCTGGCTTATGGCTGACCAA
	HS7L-WT-F2	CCAGGTTCAGCTCTTGAGGG
	HS7L-WT-R2	GTCCCTCCCTTCTCTCCACT
	HS7L-WT-F3	AGTGGAGAGAAGGGAGGGAC
	HS7L-WT-R3	GACTCCTGCCCTGTCAGTTC
	FG-WT-F2	CAAACACTGTCCGGCCTCAG
	FG-WT-R2	GCAAGATGCTGCCTGTCAGA
	HS51aL-JD-R2	GCCCACTCGCCATCACGTAAA
	HS51aL-JD-F1	GGACTGGCTCAATCCTCACATTC
	HS51bL-JD-F2	CATGACGTCTAGGCCTCCAA
	HS51bL-JD-R1	GTGAAGGATGCACAGGAACAGT
	HS18-JD-F1	CAGAGGAGGTTGATCCAGGTAT
	HS18-JD-R1	TCCCCCAAACTTCATGGTCAAT
	HS19-20-JD-F1	TTGTGAGGAAACCAAGTCCCT
	HS19-20-JD-R1	TCCAGATTACGAGCTGAGCG
	M-BE-JD-F5	AGCCAGACCAGCATAGCAAAT
	M-BE-JD-R3	TCCAGATTACGAGCTGAGCG
	HS51aL-WT- R1	ACCGTTCTCTGGCCACAAGGGG
	HS51bL-WT- R1	TCGCTTTGCCTGGCATAGCT
	HS18-WT- F1	TCTAGATGAAGAAGGATCAGCTGC
	HS18-WT- R1	CATTTTGTGTTGATGACGCAGG
	HS18-WT- F2	CTGGTGAGCCACTGCTGAGTAA
	HS18-WT- R2	CACTGCCTGGCACTCCCTACT
	HS19-20-WT- R1	GCACCTAAAAACCGGCTGTG
	HS19-20-WT- F1	AGCCTCGTGCCAGAGACTCTT
	HoxD-JD-F1	AACTCCTGGGGCTGGTGATG
	HoxD-JD-F2	ACACAGACCCTTATGAACAC
	HoxD-JD-R3	CGTAAAAGGTGGCATCTGCA
	HoxD-JD-R4	GATTACTCTGTCAACGATGGC
	HoxD-JD-R1	GCAATCCAGAAGCTGTCAAG
	HoxD-JD-R2	GCATATTGTTACCTACAGAGGG
	HoxD-JD-F4	CCCTCTGTAGGTAACAATATGC
	HoxD-JD-F3	GGATTCTTAACACCCTCTGT
	HoxD-JD-F5	TGTACAGGAGCAAGTGACGG
	HoxD-JD-F6	GACATGTTGGAGGTCCTGGG
	HoxD-JD-R7	GCCAGCAAAGCATAGTGGGT
	HoxD-JD-R8	ATGGGCCTCACACTCAGAGA
	HoxD-JD-R5	CCACCAGAGGGAGTGATTTTGC
	HoxD-JD-F7	GCAAAATCACTCCCTCTGGTGG
	HoxD-JD-R6	GCATTGGAACAACACTGCATG
	HoxD-JD-F8	GCAGTGTTGTTCCAATGCTGT
	Oligonucleotides for constructing sgRNA plasmids
	Oligo name	Sequence (5’-3’)
	HoxD-sgRNA1-F	ACCGGGGACCTGCTTTGTACTCAG
	HoxD-sgRNA1-R	AAACCTGAGTACAAAGCAGGTCCC
	HoxD-sgRNA2-F	AAACAGCCAGGGACTTTACAGTCA
	HoxD-sgRNA2-R	ACCGTGACTGTAAAGTCCCTGGCT
	HoxD-sgRNA3-F	AAACATGATGAATTGCTGAATGGT
	HoxD-sgRNA3-R	ACCGACCATTCAGCAATTCATCAT
	HoxD-sgRNA4-F	AAACCAGGGGATGGCTGCTCACAG
	HoxD-sgRNA4-R	ACCGCTGTGAGCAGCCATCCCCTG
	Primers for In-vitro sgRNA synthesis
	Primer name	Sequence (5’-3’)
	HS7L-ZL-F1	TAATACGACTCACTATAGGGCCGTGAAATCCCACTGACCGTTTTAGAGCTAGAAATAG
	HS7L-ZL-F2	TAATACGACTCACTATAGGGAGCACAGAAATAATCTATCGGTTTTAGAGCTAGAAATAG
	F-ZL-F1	TAATACGACTCACTATAGGGTGTGCATAAGGTTTGGTAAGGTTTTAGAGCTAGAAATAG
	F-ZL-F2	TAATACGACTCACTATAGGGCGCTGTTGTGAGATGCAGACGTTTTAGAGCTAGAAATAG
	g-ZL-F1	TAATACGACTCACTATAGGGCATCTGGTGGCGAAAAGGAGGTTTTAGAGCTAGAAATAG
	Universal gRNAR	GCACCGACTCGGTGCCACTT
	Adaptor single-stranded oligonucleotides and biotin-tagged primers for 4C
	Name	Sequence (5’-3’)
	Adapter-Upper	GACGTGTGCTCTTCCGATCTGNNNNNNNN-NH2
	Adapter-Lower	P-CAGATCGGAAGAGCACACGTC-NH2
	biotin-h-HoxD13-F1	5’ biotin-CCATTTTCAAAGACATCACTGCCC
	biotin-CBS2-F1	5’ biotin-TCTGCTGGTAGTGAAAGATGACAAAT
	biotin-CBS4-F1	5’ biotin-CTACATCCATCCATTTGAAAGAGCC
	biotin-m-b13-F1	5’ biotin-AATACGGAACCATTTGCTGCTG
	biotin-m-b16-F1	5’ biotin-CGGAGAGGAGCTAAGGTCATTTCTA
	biotin-m-b21-F1	5’ biotin-TCTGTGCCAGAAGAAATGGAGAC
	biotin-m-b22-F1	5’ biotin-GCTGAATAAGCAAGACAGGATTTTC
	biotin-m-ga3-F1	5’ biotin-ACCGCAGGAGCTTTGTTGTG
	biotin-m-gb1-F1	5’ biotin-CCCATCCACTACTCCATTCCG
	biotin-m-ga4-F1	5’ biotin-GATACTTAATCCCATCCGGTCCA
	biotin-m-ga6-F1	5’ biotin-CTAAAACATTCTCCACCAGAGGATT
	biotin-m-gb7-F1	5’ biotin-CTCTTGTGGGACAAAGATGTAGGAC
	biotin-m-ga7-F1	5’ biotin-ACACAACTGGGTTCTGAGGCA
	biotin-m-gb2-F1	5’ biotin-GTGGCTGCAGGTACTGTCGC
	biotin-m-b9--F1	5’ biotin-GAACAAAGTTGCTTGCTTAAAATCA
	biotin-m-b18-F1	5’ biotin-GTGAGAATCCAGAAACAAGTGCTG
	biotin-m-b10-F1	5’ biotin-ATATACCCAGAAAGCCACTGAAAGC
	biotin-m-b6-F1	5’ biotin-AGGATTTGTAAAACAAGGGGCTC
	biotin-m-H-F1	5’ biotin-GGCTCCTACCAAAGCCTAAAGC
	biotin-m-b2-F1	5’ biotin-CGAATGCCTTAGAAGGTTTCCTCTC
	biotin-m-b12-F1	5’ biotin-GCAACCACTCGTGAGGGTCCGTG
	biotin-m-b19-F1	5’ biotin-GGTTTTAGAAATCCCAGAGAACAGC
	biotin-m-ga9-F1	5’ biotin-TTCCATCCAGGAGAACCCATC
	biotin-m-gb5-F1	5’ biotin-GCCAATGCTCCTTCCCTTCCT
	biotin-m-ga1-F1	5’ biotin-CTATCCTGCCTGCGGTGACC
	biotin-m-ga1-F2	5’ biotin-ATCGCCAAGGACCTGGGACTGGA
	biotin-m-b8-F1	5’ biotin-TGGTCTCTCTTCACAACCCTGG
	biotin-m-HS7L-F1	5’ biotin-TTGGACTGGCAAGATTAAAAGGAC
	Barcoded bait-specific P5-forward primers for 4C
	Primer name	Sequence (5’-3’)
	4C-HoxD13-F1	AATGATACGGCGACCACCGAGATCTACACTCTTTCCCTACACGACGCTCTTCCGATCTGCCCCAAGATGACTACTAAAGCTTG
	4C-CBS2- F1	AATGATACGGCGACCACCGAGATCTACACTCTTTCCCTACACGACGCTCTTCCGATCTGAGCTTAAGAATGAGGGCAATACAA
	4C-CBS4-F1	AATGATACGGCGACCACCGAGATCTACACTCTTTCCCTACACGACGCTCTTCCGATCTTGATGCTCAAAATAACTTCAGGCTT
	4C-m-b13-F1	AATGATACGGCGACCACCGAGATCTACACTCTTTCCCTACACGACGCTCTTCCGATCTGTCACCGGGAACCTGTACGATC
	4C-m-b16-F1	AATGATACGGCGACCACCGAGATCTACACTCTTTCCCTACACGACGCTCTTCCGATCTAACAAACTACATTTGCAGCTGGATC
	4C-m-b21-F1	AATGATACGGCGACCACCGAGATCTACACTCTTTCCCTACACGACGCTCTTCCGATCTTTAAAGATATGGATGTGGGTGATC
	4C-m-b22-F1	AATGATACGGCGACCACCGAGATCTACACTCTTTCCCTACACGACGCTCTTCCGATCTTCATCTGAGACAGCAAGGAGTGATC
	4C-m-ga3-F1	AATGATACGGCGACCACCGAGATCTACACTCTTTCCCTACACGACGCTCTTCCGATCTCGGCTGGTTTCAGGCAGATC
	4C-m-gb1-F1	AATGATACGGCGACCACCGAGATCTACACTCTTTCCCTACACGACGCTCTTCCGATCTTGGGGAGTCTCGCCAAGGATC
	4C-m-ga4-F1	AATGATACGGCGACCACCGAGATCTACACTCTTTCCCTACACGACGCTCTTCCGATCTGCACATCCAGGGAGAAGTGATC
	4C-m-ga6-F1	AATGATACGGCGACCACCGAGATCTACACTCTTTCCCTACACGACGCTCTTCCGATCTAACAACTCACCTTTTAAGGCAGATC
	4C-m-gb7-F1	AATGATACGGCGACCACCGAGATCTACACTCTTTCCCTACACGACGCTCTTCCGATCTGCCTTTACTTACCTTCCACGGATC
	4C-m-ga7-F1	AATGATACGGCGACCACCGAGATCTACACTCTTTCCCTACACGACGCTCTTCCGATCTCTCTCAGGGTGTGAGCGAGATC
	4C-m-gb2-F1	AATGATACGGCGACCACCGAGATCTACACTCTTTCCCTACACGACGCTCTTCCGATCTCCTGTTGCTTTTGTTCCACGG
	4C-m-b9-F1	AATGATACGGCGACCACCGAGATCTACACTCTTTCCCTACACGACGCTCTTCCGATCTTCAGAGGGAATTGTCTTTTGGAAA
	4C-m-b18-F1	AATGATACGGCGACCACCGAGATCTACACTCTTTCCCTACACGACGCTCTTCCGATCTGCTTCCACCCCTAGCCCTAGA
	4C-m-b10-F1	AATGATACGGCGACCACCGAGATCTACACTCTTTCCCTACACGACGCTCTTCCGATCTGAAGAAGAAGGTATTTGAGCGTGAT
	4C-m-b6-F1	AATGATACGGCGACCACCGAGATCTACACTCTTTCCCTACACGACGCTCTTCCGATCTATGCTGAATGCTTCCCCGAA
	4C-m-H-F1	AATGATACGGCGACCACCGAGATCTACACTCTTTCCCTACACGACGCTCTTCCGATCTAACTAAATCTGAAAGAGAACCGGC
	4C-m-b2-F1	AATGATACGGCGACCACCGAGATCTACACTCTTTCCCTACACGACGCTCTTCCGATCTGCTTCTGGAAGAAAGGCTGATC
	4C-m-b12-F1	AATGATACGGCGACCACCGAGATCTACACTCTTTCCCTACACGACGCTCTTCCGATCTAGACGCCTTCTTCCCAAATGATC
	4C-m-b19-F1	AATGATACGGCGACCACCGAGATCTACACTCTTTCCCTACACGACGCTCTTCCGATCTTGTTCTTGTTGGAAAGTGCGATC
	4C-m-ga9-F1	AATGATACGGCGACCACCGAGATCTACACTCTTTCCCTACACGACGCTCTTCCGATCTATAGGTTGTTGACAGCCCAGATC
	4C-m-gb5-F1	AATGATACGGCGACCACCGAGATCTACACTCTTTCCCTACACGACGCTCTTCCGATCTCCGCGCTCTCTGAGCAGATC
	4C-m-ga1-F1	AATGATACGGCGACCACCGAGATCTACACTCTTTCCCTACACGACGCTCTTCCGATCTACCTCTGGAAACGATGCGGAT
	4C-m-ga1-F2	AATGATACGGCGACCACCGAGATCTACACTCTTTCCCTACACGACGCTCTTCCGATCTAGCTGATGGAGCGCGGGATC
	4C-m-b8-F1	AATGATACGGCGACCACCGAGATCTACACTCTTTCCCTACACGACGCTCTTCCGATCTAGACCAGACTGAACTTGAACTTCCA
	4C-m-HS7L-F1	AATGATACGGCGACCACCGAGATCTACACTCTTTCCCTACACGACGCTCTTCCGATCTGTACCCTTCCTCTACTGGAAAAGAT
	Indexed P7-reverse primers for Illumina next-generation sequencing
	Name	Sequence (5’-3’)
	P7-index-1	CAAGCAGAAGACGGCATACGAGATCGAGTAATGTGACTGGAGTTCAGACGTGTGCTCTTCCGATCT
	P7-index-2	CAAGCAGAAGACGGCATACGAGATTCTCCGGAGTGACTGGAGTTCAGACGTGTGCTCTTCCGATCT
	P7-index-3	CAAGCAGAAGACGGCATACGAGATAATGAGCGGTGACTGGAGTTCAGACGTGTGCTCTTCCGATCT
	P7-index-4	CAAGCAGAAGACGGCATACGAGATGGAATCTCGTGACTGGAGTTCAGACGTGTGCTCTTCCGATCT
	P7-index-5	CAAGCAGAAGACGGCATACGAGATTTCTGAATGTGACTGGAGTTCAGACGTGTGCTCTTCCGATCT
	P7-index-6	CAAGCAGAAGACGGCATACGAGATACGAATTCGTGACTGGAGTTCAGACGTGTGCTCTTCCGATCT
	P7-index-7	CAAGCAGAAGACGGCATACGAGATAGCTTCAGGTGACTGGAGTTCAGACGTGTGCTCTTCCGATCT
	P7-index-8	CAAGCAGAAGACGGCATACGAGATGCGCATTAGTGACTGGAGTTCAGACGTGTGCTCTTCCGATCT
	P7-index-9	CAAGCAGAAGACGGCATACGAGATCATAGCCGGTGACTGGAGTTCAGACGTGTGCTCTTCCGATCT
	P7-index-10	CAAGCAGAAGACGGCATACGAGATTTCGCGGAGTGACTGGAGTTCAGACGTGTGCTCTTCCGATCT
	P7-index-11	CAAGCAGAAGACGGCATACGAGATGCGCGAGAGTGACTGGAGTTCAGACGTGTGCTCTTCCGATCT
	P7-index-12	CAAGCAGAAGACGGCATACGAGATCTATCGCTGTGACTGGAGTTCAGACGTGTGCTCTTCCGATCT
	P7-index-13	CAAGCAGAAGACGGCATACGAGATAGAGTACTGTGACTGGAGTTCAGACGTGTGCTCTTCCGATCT
	P7-index-14	CAAGCAGAAGACGGCATACGAGATGCTCCGTAGTGACTGGAGTTCAGACGTGTGCTCTTCCGATCT
	P7-index-15	CAAGCAGAAGACGGCATACGAGATCATGAGAGGTGACTGGAGTTCAGACGTGTGCTCTTCCGATCT
	P7-index-16	CAAGCAGAAGACGGCATACGAGATTGAATCGCGTGACTGGAGTTCAGACGTGTGCTCTTCCGATCT
	P7-index-27	CAAGCAGAAGACGGCATACGAGATGATGTTCGGTGACTGGAGTTCAGACGTGTGCTCTTCCGATCT
	P7-index-28	CAAGCAGAAGACGGCATACGAGATGAATACGTGTGACTGGAGTTCAGACGTGTGCTCTTCCGATCT
	P7-index-29	CAAGCAGAAGACGGCATACGAGATTAGATACCGTGACTGGAGTTCAGACGTGTGCTCTTCCGATCT
	P7-index-30	CAAGCAGAAGACGGCATACGAGATTATGGTCGGTGACTGGAGTTCAGACGTGTGCTCTTCCGATCT
