# Supplementary material for: Outward-oriented sites within clustered CTCF boundaries are key for intra-TAD chromatin interactions and gene regulation
Source: Nat Commun. 2023 Dec 7;14:8101. doi: 10.1038/s41467-023-43849-0 (PMC10703910; doi:10.1038/s41467-023-43849-0)
Supplement: Supplementary file 9 — Supplementary Data 6 [file 41467_2023_43849_MOESM9_ESM.xlsx]

## Sheet: Supplementary Data 6
	Supplementary Data 6. Antibodies used in this study.
	Antibody	Catalog number	Volume (uL) added in each ChIP-seq experiment
	CTCF	Millipore 07-729	3
	Rad21	Abcam ab992	2
	H3K27ac	Abcam ab4729	3
	H3K4me1	Abcam ab8895	3
	H3K4me3	Millipore 17-614	3
	H3K9ac	Millipore 06-942	3
	H3K36me3	Abcam ab9050	3
	H3K9me2	Abcam ab1220	3
	H3K9me3	Millipore 07-442	3
