# Supplementary material for: Outward-oriented sites within clustered CTCF boundaries are key for intra-TAD chromatin interactions and gene regulation
Source: Nat Commun. 2023 Dec 7;14:8101. doi: 10.1038/s41467-023-43849-0 (PMC10703910; doi:10.1038/s41467-023-43849-0)
Supplement: Supplementary file 11 — Source Data [file 41467_2023_43849_MOESM11_ESM.xlsx]

## Sheet: 1d
	WT			DHS7L
	rep1	rep2		rep1	rep2	rep3	rep4		t-Test result
Pcdhb1	0.127715	0.040238		0	0.055594	0	0.071425		0.248458
Pcdhb2	1.02492	0.820574		1.18493	0.829892	1.20375	0.932324		0.493457
Pcdhb3	1.04198	1.32112		1.58471	0.923614	0.715429	0.598123		0.543919
Pcdhb4	1.35265	0.991648		1.24355	0.967657	0.922248	1.20792		0.627177
Pcdhb5	2.09113	1.89137		1.70683	1.91285	1.60236	1.81246		0.11902
Pcdhb6	0.771495	0.594311		0.508694	0.318547	0.907431	0.569974		0.607687
Pcdhb7	3.03382	3.77991		2.70692	3.41967	2.85811	3.1228		0.310703
Pcdhb8	0.920147	0.923153		1.75731	1.35505	1.41212	1.30124		0.0256422
Pcdhb9	3.69228	3.55891		3.02778	2.86056	2.59927	3.02453		0.00881632
Pcdhb10	1.47749	0.984103		1.04631	1.6833	1.21989	0.946116		0.982035
Pcdhb11	1.28006	2.33845		1.50483	2.31247	1.6547	1.44906		0.86639
Pcdhb12	1.48013	2.52485		1.44766	1.45484	2.14777	1.87376		0.544035
Pcdhb13	0.859546	0.867046		0.959671	1.15484	0.624986	1.59068		0.50866
Pcdhb14	1.29609	1.3912		1.52153	1.3437	1.84172	0.843784		0.895291
Pcdhb15	1.57841	1.45969		1.60199	2.334	1.957	1.67036		0.214795
Pcdhb16	2.9753	3.2522		2.96572	2.5637	2.67301	2.88349		0.103484
Pcdhb17	5.0518	6.20106		6.28027	7.21578	5.53786	5.38288		0.543484
Pcdhb18	2.10339	2.1156		2.72344	2.52458	2.21562	1.94033		0.40278
Pcdhb19	3.37504	3.92553		3.05444	3.49289	3.25258	2.89539		0.136961
Pcdhb20	5.46777	4.66068		5.24409	5.72303	4.39958	5.14484		0.900706
Pcdhb21	2.53918	2.79408		2.62847	1.94337	2.50802	2.07814		0.220052
Pcdhb22	4.09669	3.66492		3.39722	4.51802	3.22368	4.71957		0.893436
Pcdhga1	5.13762	5.10588		4.12033	4.40751	5.24472	4.92166		0.302207
Pcdhga2	4.46745	5.26489		6.5196	5.5629	5.76259	5.23817		0.129835
Pcdhga3	9.56937	9.51691		7.07629	7.58403	9.06568	9.14262		0.166144
Pcdhgb1	4.9886	2.93772		3.88089	3.92665	3.89848	3.57008		0.832936
Pcdhga4	6.45201	6.74002		6.55402	7.28347	6.55847	6.27783		0.839262
Pcdhgb2	3.18634	4.28917		3.75771	3.04529	2.62205	3.7375		0.451228
Pcdhga5	3.88379	3.46285		2.10039	2.81557	2.65319	2.78193		0.0180193
Pcdhga6	5.38974	4.54965		4.6161	5.58001	5.11071	4.24622		0.880014
Pcdhga7	3.85635	5.39983		6.44508	5.63149	5.99006	6.50764		0.0550033
Pcdhgb4	2.75144	3.21862		2.87959	1.8325	1.54953	3.64479		0.529135
Pcdhga8	4.1487	4.13787		4.50195	2.98355	4.47054	3.99005		0.782666
Pcdhgb5	3.36071	3.00523		2.46548	2.56644	3.40855	2.18739		0.2681
Pcdhga9	3.09022	2.22081		2.81445	2.4205	2.43432	2.36636		0.658616
Pcdhgb6	10.5358	10.0649		9.87083	9.32384	9.61295	9.20241		0.0404902
Pcdhga10	5.44202	5.34064		4.80822	4.79833	5.06346	5.75071		0.44373
Pcdhgb7	6.39035	5.57026		7.11201	6.61113	5.75021	6.38286		0.381646
Pcdhga11	14.549	14.1794		15.0606	13.7528	13.4491	13.4746		0.502197
Pcdhgb8	0.855827	0.766541		0.709864	1.30846	0.711598	1.11437		0.544229
Pcdhga12	9.79758	9.55234		9.20153	8.72142	7.38285	7.19951		0.105836

## Sheet: 1e
	WT				mCBSa
	rep1	rep2			rep1	rep2	rep3	rep4		t-Test result
Pcdhb1	0	0			0.0710181	0	0	0		0.54147
Pcdhb2	1.13863	1.08672			0.520561	0.848231	0.836255	0.178434		0.0959016
Pcdhb3	1.6074	1.38241			1.10812	1.23011	0.460028	0.889359		0.0950268
Pcdhb4	1.54789	1.88175			1.16729	1.10263	0.907852	0.996226		0.00735907
Pcdhb5	3.4679	3.20171			2.53141	1.77875	1.02514	1.21338		0.0298641
Pcdhb6	0.888513	0.790412			0.461188	0.489095	0.413805	0.732137		0.0465176
Pcdhb7	5.0904	2.72721			3.36414	2.95046	2.71568	3.27646		0.33372
Pcdhb8	1.43928	1.27804			1.60424	0.947283	0.980098	1.20155		0.492109
Pcdhb9	4.02893	4.47325			2.88064	2.88345	3.21303	4.01768		0.0774579
Pcdhb10	0.470128	1.53817			0.455696	0.84752	1.18714	1.29181		0.898783
Pcdhb11	2.07624	2.08319			0.992105	1.38717	1.20182	0.878578		0.00467272
Pcdhb12	2.18585	2.27604			0.834399	1.51668	1.8193	0.733725		0.0641289
Pcdhb13	0.919908	0.985371			0.568104	0.902318	0.635849	0.683834		0.0816723
Pcdhb14	1.06566	1.72766			0.818826	0.960983	1.04277	1.05476		0.122104
Pcdhb15	1.9711	1.83137			1.0417	1.04513	1.08931	0.712082		0.00252185
Pcdhb16	2.37415	2.58475			1.7202	1.57005	1.22134	1.22696		0.00626812
Pcdhb17	5.92733	6.92958			4.44536	4.41219	3.15066	4.05995		0.0115964
Pcdhb18	2.82715	1.4074			1.00023	1.23079	1.07797	1.14227		0.0849299
Pcdhb19	3.45097	4.31043			1.99627	2.14786	2.29048	1.99693		0.00334044
Pcdhb20	4.50332	5.82506			4.33625	4.17693	4.09858	4.33962		0.0891689
Pcdhb21	1.14567	1.67829			1.15181	1.33506	1.29942	0.926033		0.336839
Pcdhb22	2.76551	3.45376			3.75088	3.27634	2.69146	2.77518		0.97558
Pcdhga1	4.75479	3.73586			3.18621	3.19143	4.19653	4.58394		0.501784
Pcdhga2	5.08711	5.84543			5.92445	5.82859	5.37448	5.24769		0.727327
Pcdhga3	10.4333	7.39689			7.86371	10.1823	8.76906	8.34546		0.92169
Pcdhgb1	3.1491	4.64317			6.38997	4.90599	4.63309	4.20328		0.250395
Pcdhga4	6.64625	5.49254			5.70058	4.97978	7.15499	6.20922		0.943428
Pcdhgb2	2.30208	2.13849			3.44405	3.93902	3.67835	4.29877		0.00440638
Pcdhga5	2.23556	2.00773			4.07516	3.72206	3.52105	3.3545		0.00311753
Pcdhga6	4.60874	6.71857			5.15827	6.12427	6.10057	6.63615		0.689655
Pcdhga7	4.7022	3.70055			5.02647	5.05501	6.95424	6.47588		0.104397
Pcdhgb4	2.00273	2.28358			2.90366	2.91573	2.25952	2.01882		0.3401
Pcdhga8	4.6288	4.62062			4.23951	5.67488	5.13608	4.25616		0.72144
Pcdhgb5	2.83534	2.38704			2.97478	3.66068	4.03022	3.54305		0.0571899
Pcdhga9	2.76169	2.84177			2.52779	2.05464	2.65734	2.22668		0.104537
Pcdhgb6	9.44095	10.2772			13.0553	12.7202	15.4184	16.8524		0.0360775
Pcdhga10	4.69546	4.66665			6.72833	5.19302	5.30065	4.23503		0.425563
Pcdhgb7	5.1535	5.92611			6.5504	7.31706	8.01136	7.46943		0.0244366
Pcdhga11	13.8844	13.9332			15.1835	16.7574	17.115	15.0513		0.0564036
Pcdhgb8	0.512338	0.45989			0.491431	0.689481	0.513008	0.930227		0.329642
Pcdhga12	6.7946	6.717			9.78033	8.05429	9.11373	8.54709		0.0191747

## Sheet: 1f
	WT				DHS5-1bL-HS20
	rep1	rep2			rep1	rep2	rep3	rep4		t-Test result
Pcdhb1	0	0			0	0	0	0		#DIV/0!
Pcdhb2	0.719502	0.951905			0.0664487	0.190012	0.080367	0.39638		0.00836966
Pcdhb3	1.32206	1.65544			0.190344	0.115082	0.183148	0.0983906		0.000240626
Pcdhb4	1.28952	1.512			0.09685	0.175921	0.367313	0.298283		0.000507856
Pcdhb5	1.62618	2.16272			0.51587	0.208973	0.43712	0.050882		0.00225281
Pcdhb6	0.645508	0.62824			0.0765137	0.0626102	0.0879567	0.145415		4.01999e-05
Pcdhb7	4.0489	4.2184			0.509302	0.453443	0.567387	0.614561		1.05986e-06
Pcdhb8	1.41151	1.04605			0	0.161356	0	0		0.000730925
Pcdhb9	3.09208	4.74363			0.76602	0.598179	0.560285	0.3996		0.00299044
Pcdhb10	0.745199	1.31806			0	0.0530949	0	0.0637518		0.00481692
Pcdhb11	1.6697	1.73158			0.098134	0.158388	0.435825	0.100887		0.000250257
Pcdhb12	2.02971	1.69474			0.0608437	0.123967	0.360447	0.0591111		0.000322091
Pcdhb13	0.909303	0.882726			0.0474096	0.0766047	0.0603923	0.0979669		1.43534e-06
Pcdhb14	1.56624	1.88243			0.105127	0.0424924	0	0.0535516		8.09984e-05
Pcdhb15	1.37083	1.42844			0.064309	0.130814	0	0.0641081		6.88651e-06
Pcdhb16	2.15936	1.89039			0.0998263	0.0664272	0.135796	0.107795		2.27344e-05
Pcdhb17	5.73048	6.60583			0.342471	0.139156	0.279004	0.39875		3.07786e-05
Pcdhb18	1.62842	2.21213			0.03476	0.0276295	0	0.0793155		0.00047433
Pcdhb19	3.40932	2.70818			0.229219	0.289434	0.307635	0.453358		0.000266953
Pcdhb20	5.67356	5.3962			0.441558	0.311069	0.919585	0.458427		2.09762e-05
Pcdhb21	2.46642	1.77244			0.0679879	0	0	0		0.000601989
Pcdhb22	2.96301	4.53767			0	0.0517663	0.221191	0.12123		0.00169801
Pcdhga1	4.698	3.81103			2.011	1.28611	1.10702	1.06209		0.00250623
Pcdhga2	6.27805	5.6012			1.57286	1.95735	1.86453	2.40402		0.000272024
Pcdhga3	7.01283	7.86136			6.97667	7.63932	5.5886	5.79659		0.293794
Pcdhgb1	3.25169	3.74588			2.4387	2.67243	2.63516	3.20752		0.0584133
Pcdhga4	5.10007	4.39172			4.47	4.87745	4.40093	5.68754		0.82999
Pcdhgb2	3.65976	3.38319			1.39255	1.26363	2.22755	1.62058		0.0046274
Pcdhga5	3.01106	3.82356			1.75828	2.61285	1.11996	1.55221		0.0357724
Pcdhga6	3.98976	3.99658			4.95154	5.2709	4.62318	5.09282		0.00850771
Pcdhga7	5.68807	6.93602			12.2978	11.936	12.3298	10.0076		0.00427846
Pcdhgb4	2.27905	3.22903			1.97066	1.72839	2.09519	1.92878		0.0579096
Pcdhga8	3.74638	4.44353			5.61213	5.09922	5.15094	3.57678		0.334648
Pcdhgb5	2.37653	2.14619			2.35341	1.98021	1.51387	1.25574		0.262635
Pcdhga9	2.10692	2.70945			1.84008	2.61956	1.87175	1.9916		0.377465
Pcdhgb6	9.14957	11.8168			4.83212	4.7729	5.02784	4.09958		0.00264229
Pcdhga10	4.73199	3.91329			2.35731	2.87269	1.96528	2.4177		0.00688807
Pcdhgb7	5.36765	5.59923			4.13346	3.81723	3.81134	4.04847		0.000415724
Pcdhga11	14.3907	12.9853			22.9184	22.4551	19.7331	22.7991		0.00238005
Pcdhgb8	0.609993	0.370642			0.566078	0.818824	0.427608	0.535211		0.539579
Pcdhga12	8.34649	7.46481			4.3089	4.7855	4.22655	7.16299		0.0602183

## Sheet: 1g
	WT				DHS5-1bL-HS18
	rep1	rep2			rep1	rep2	rep3	rep4		t-Test result
Pcdhb1	0.0707329	0			0.102251	0	0.051619	0		0.945531
Pcdhb2	0.755061	0.705469			0.187457	0.166068	0.330506	0.059924		0.00303657
Pcdhb3	1.3307	1.08012			0.332476	0.315048	0.268596	0.298296		0.000342465
Pcdhb4	1.52759	1.38917			0.471029	0.478039	0.679681	0.301785		0.00138576
Pcdhb5	1.56981	1.73528			0.835538	0.559268	0.697187	0.650837		0.000643564
Pcdhb6	0.312064	1.00801			0.11136	0.065975	0.393528	0.142221		0.115014
Pcdhb7	4.94199	3.27468			1.00892	1.28069	1.2024	1.33939		0.00512819
Pcdhb8	1.2625	1.06797			0.406418	0.275275	0.05863	0.222393		0.00169148
Pcdhb9	2.97698	3.38086			1.81751	1.15102	1.32255	1.2974		0.00206075
Pcdhb10	0.682686	1.34398			0.140619	0.388483	0.141986	0.119857		0.0219269
Pcdhb11	2.48665	2.05256			0.475817	0.402335	0.343318	0.34845		0.000182613
Pcdhb12	1.94364	1.84615			0.258242	0.305922	0.347671	0.110005		3.92247e-05
Pcdhb13	1.03515	0.882891			0.102489	0	0.241646	0.175132		0.000790107
Pcdhb14	1.26707	1.77921			0.146704	0.608174	0.333566	0.188323		0.00556267
Pcdhb15	1.58231	1.57343			0.046795	0.332262	0.330526	0.359178		0.00029101
Pcdhb16	1.77887	1.91905			0.472302	0.345936	0.272655	0.202143		9.39547e-05
Pcdhb17	5.83728	5.26719			0.606147	0.956579	0.897915	0.775731		2.26114e-05
Pcdhb18	1.288	1.56069			0.232384	0.247946	0.28214	0.388864		0.000326367
Pcdhb19	4.00529	3.39769			0.508637	0.722185	0.693792	0.685873		0.000107612
Pcdhb20	7.01155	6.34097			1.4181	1.10576	0.829459	0.76666		4.90393e-05
Pcdhb21	1.18463	1.37237			0.194477	0.172507	0.098066	0.186522		7.33015e-05
Pcdhb22	2.7136	3.90731			0.70921	0.681498	0.939233	0.679072		0.00247237
Pcdhga1	4.04906	4.88792			2.80321	2.76032	2.16292	2.42139		0.00487013
Pcdhga2	5.43678	7.25151			4.03241	3.34886	4.15979	4.6503		0.0286576
Pcdhga3	7.63503	7.64145			7.15533	7.67108	7.83964	7.20874		0.541146
Pcdhgb1	4.26698	3.54501			5.16649	3.87365	3.3641	2.62147		0.866303
Pcdhga4	4.61138	5.13025			5.2698	5.90118	4.97181	6.41534		0.206257
Pcdhgb2	3.23848	3.27553			3.56053	2.94297	2.77496	3.20087		0.621523
Pcdhga5	3.52467	3.24657			2.14591	2.50479	2.86689	3.71666		0.322748
Pcdhga6	5.068	6.26793			4.13958	2.96581	3.69327	3.53704		0.0157082
Pcdhga7	4.89629	5.0589			8.19844	7.11661	6.0305	5.86556		0.0884187
Pcdhgb4	2.78246	1.91063			1.9363	3.08122	2.09994	2.12629		0.943586
Pcdhga8	4.20774	3.8708			4.08741	4.44496	3.50271	3.06051		0.603923
Pcdhgb5	2.55502	2.82659			1.59365	2.37556	2.01495	2.25304		0.0806309
Pcdhga9	2.13192	2.46911			2.27648	2.79888	2.80456	1.95794		0.653947
Pcdhgb6	9.30215	8.52832			9.13104	11.0969	9.86137	10.2609		0.149746
Pcdhga10	3.90944	4.59737			3.61609	4.55654	4.28656	4.72743		0.923431
Pcdhgb7	6.85101	5.91171			5.74827	6.16565	4.518	5.66015		0.227152
Pcdhga11	13.1369	13.8432			14.006	14.7195	15.9665	14.5541		0.114897
Pcdhgb8	0.58993	1.06293			0.418687	0.717976	0.70987	0.391143		0.247521
Pcdhga12	8.04786	7.21686			12.2049	11.2367	12.3224	12.1511		0.000659968

## Sheet: 1h
	WT				DHS18-20
	rep1	rep2			rep1	rep2	rep3	rep4		t-Test result
Pcdhb1	0	0.0642817			0	0	0	0.094536		0.84408
Pcdhb2	0.518648	0.622776			0.0473031	0.233514	0.111729	0.230871		0.00547668
Pcdhb3	1.35973	1.38192			0.299227	0.153449	0.208267	0.186246		1.65357e-05
Pcdhb4	1.28843	1.64292			0.581678	0.358606	0.210426	0.35555		0.00232631
Pcdhb5	1.41168	2.24186			0.686861	0.59151	0.452878	0.495296		0.00880556
Pcdhb6	0.594011	0.614553			0.238918	0.117043	0.078377	0.338297		0.00992367
Pcdhb7	3.69469	4.11046			0.704032	0.749777	0.902123	0.672471		2.93113e-05
Pcdhb8	1.33454	0.934016			0.103312	0.382719	0.299694	0.141155		0.00459309
Pcdhb9	3.39803	3.50593			0.589459	0.838522	0.625338	0.678138		6.31708e-06
Pcdhb10	1.0636	1.16802			0.139502	0.0763743	0.133999	0.202091		4.05676e-05
Pcdhb11	1.8262	1.76739			0.149568	0.398437	0.262241	0.317392		4.67046e-05
Pcdhb12	1.67473	1.84769			0.126124	0.172477	0.204235	0.237774		1.59765e-05
Pcdhb13	1.0515	1.02406			0	0.0305173	0.049107	0.042324		6.57073e-07
Pcdhb14	2.2351	2.20828			0.232608	0.380639	0.229902	0.159885		9.55214e-06
Pcdhb15	1.71106	1.147			0.0919339	0.113721	0.200608	0.144063		0.00184772
Pcdhb16	2.47568	2.02017			0.191821	0.24631	0.174354	0.05623		0.000164303
Pcdhb17	5.73886	6.33965			0.734066	0.602518	0.582556	0.47679		1.09225e-05
Pcdhb18	1.85367	1.88171			0.0598971	0.172035	0.090657	0.116899		1.13359e-06
Pcdhb19	3.30412	3.35353			0.427686	0.400584	0.424013	0.418021		8.02428e-09
Pcdhb20	4.87	7.24501			0.629889	0.517719	0.651138	0.326407		0.00168099
Pcdhb21	2.54767	1.87472			0	0.119212	0.139206	0.089895		0.000549134
Pcdhb22	3.23913	3.01162			0.332241	0.238154	0.168794	0.272768		4.89405e-06
Pcdhga1	4.39992	3.62908			1.82132	1.91867	1.38317	1.80853		0.00152565
Pcdhga2	5.53456	6.17205			2.41172	3.76857	3.1618	2.37655		0.00550802
Pcdhga3	7.71061	6.449			6.89814	6.81986	8.02453	7.87449		0.624224
Pcdhgb1	3.99155	3.21703			3.50207	3.06094	3.66768	4.13247		0.975191
Pcdhga4	5.20668	5.16109			4.86779	4.69784	4.41849	3.67606		0.123457
Pcdhgb2	4.12423	3.54707			1.91304	2.07148	2.56205	2.58821		0.00762913
Pcdhga5	2.84249	2.96796			2.12494	2.13037	1.67007	2.14751		0.00764235
Pcdhga6	4.86529	5.61777			5.71564	5.01828	4.1266	4.30994		0.489777
Pcdhga7	4.57552	5.20612			8.51209	11.2106	10.0773	9.24399		0.00543313
Pcdhgb4	2.82725	1.7715			2.55776	2.82318	1.84297	1.75922		0.921363
Pcdhga8	3.56855	4.22243			5.44758	4.34305	5.18971	5.05565		0.0522081
Pcdhgb5	3.70303	2.01865			2.65478	3.02603	2.11243	2.80598		0.739766
Pcdhga9	2.94557	2.19198			3.23002	2.94869	3.08199	3.09311		0.102516
Pcdhgb6	8.58693	9.98319			7.51622	6.75974	6.96601	7.62303		0.0175508
Pcdhga10	4.5559	4.41325			3.79191	4.37875	3.76289	3.5618		0.0844572
Pcdhgb7	4.97919	5.64409			4.84704	5.37916	6.17705	5.57617		0.710465
Pcdhga11	15.1554	14.6551			21.6988	20.318	21.3656	22.2344		0.000482663
Pcdhgb8	0.627713	0.565201			1.42353	1.13407	1.07284	1.28648		0.00615538
Pcdhga12	8.65609	8.05638			4.6642	4.81369	5.40682	5.28456		0.000527057

## Sheet: 1i
	WT				DHS5-1bL
	rep1	rep2			rep1	rep2	rep3	rep4		t-Test result
Pcdhb1	0	0.065536			0	0	0.0524046	0.0268568		0.662599
Pcdhb2	0.906058	0.993337			0.579991	0.805043	0.779214	0.998961		0.292773
Pcdhb3	1.10485	1.32773			0.77212	0.676646	0.718954	0.945649		0.0173198
Pcdhb4	1.85571	1.42626			0.894085	1.13359	0.795167	1.32781		0.0537311
Pcdhb5	2.25631	2.3587			1.79614	1.79835	1.30533	1.33791		0.0230279
Pcdhb6	1.06128	0.3457			0.408931	0.214228	0.796255	0.553898		0.503306
Pcdhb7	3.6678	3.39841			2.69699	2.80898	3.20948	2.62552		0.030247
Pcdhb8	1.87413	0.972543			0.727518	0.934156	0.960114	1.53733		0.369584
Pcdhb9	3.71518	4.04675			2.96349	3.20037	2.70721	3.79138		0.119302
Pcdhb10	1.06357	0.804755			0.744627	0.651171	0.961322	0.960199		0.50023
Pcdhb11	1.59269	1.63929			1.30731	1.43644	1.08015	1.08902		0.0418699
Pcdhb12	2.05006	1.85362			1.43256	1.25285	1.81827	1.86208		0.193287
Pcdhb13	0.710797	1.05465			0.554718	0.886836	0.597783	0.720361		0.277342
Pcdhb14	1.41487	1.92582			0.675518	0.72801	0.67853	1.352		0.0501543
Pcdhb15	1.53766	1.07546			1.35741	0.653288	0.771335	1.11149		0.29913
Pcdhb16	2.15204	1.79149			0.982211	1.324	1.2681	1.45054		0.0180331
Pcdhb17	5.12678	5.61372			3.54083	3.72904	3.42788	3.21124		0.00101046
Pcdhb18	1.97669	1.28419			0.8801	1.0325	1.04638	1.07053		0.0482928
Pcdhb19	3.48845	2.40609			1.66906	2.01207	2.15616	2.02113		0.0550361
Pcdhb20	5.66994	5.45154			3.98893	3.70299	3.96735	3.8112		0.000154046
Pcdhb21	1.46283	1.94459			1.20238	1.57929	1.64768	0.946629		0.279403
Pcdhb22	3.66858	2.81967			2.54516	2.28257	1.56518	2.19295		0.0537846
Pcdhga1	4.06607	5.44737			3.81242	4.34017	4.43111	3.83288		0.252934
Pcdhga2	6.79698	4.76817			4.25397	3.53322	4.845	5.28535		0.196894
Pcdhga3	8.70807	6.37418			7.71133	7.07555	8.13265	9.02061		0.661602
Pcdhgb1	2.83314	5.00438			3.22366	3.66806	2.31944	3.34573		0.381556
Pcdhga4	5.93737	4.56774			5.11965	5.10591	4.95068	5.54609		0.883511
Pcdhgb2	3.50172	4.23671			3.63638	2.85151	4.29954	3.42876		0.563886
Pcdhga5	2.94717	3.22784			2.5788	2.0589	2.81637	3.23219		0.33198
Pcdhga6	5.37011	4.32209			5.5798	5.27878	5.53121	5.43705		0.143279
Pcdhga7	5.26053	4.28262			4.74176	4.51785	5.54302	5.028		0.698583
Pcdhgb4	3.21999	2.20659			2.24061	2.76208	1.78246	2.55708		0.444438
Pcdhga8	5.73877	3.83384			3.56759	3.00922	4.21712	5.12047		0.41842
Pcdhgb5	3.40881	2.77859			1.3428	2.31663	3.12698	2.79631		0.318883
Pcdhga9	2.33027	2.41462			1.70632	1.74087	2.82526	2.65371		0.766798
Pcdhgb6	10.854	9.10794			7.62947	7.48886	9.91385	10.5324		0.444519
Pcdhga10	4.04332	5.492			4.44452	4.25848	4.36382	5.06947		0.677248
Pcdhgb7	6.26627	7.01568			5.695	5.00182	5.58967	5.40574		0.0198143
Pcdhga11	13.087	14.586			13.7979	13.3512	14.1101	14.4409		0.885292
Pcdhgb8	0.390443	0.856211			0.0964215	0.291429	0.5247	0.424687		0.22015
Pcdhga12	8.89275	6.8116			7.55533	6.50109	8.34891	7.85811		0.757475

## Sheet: 1j
	WT				DHS18
	rep1	rep2			rep1	rep2	rep3	rep4		t-Test result
Pcdhb1	0	0			0	0	0.049327	0		0.54147
Pcdhb2	0.585293	0.437994			0.579416	0.679331	0.167097	0.391676		0.760061
Pcdhb3	1.56938	1.55185			0.503614	0.663637	0.486519	0.475674		0.000101613
Pcdhb4	1.22919	1.20311			0.866712	0.849494	0.726012	0.988939		0.0115083
Pcdhb5	1.49284	1.60851			0.818037	0.993661	1.07244	1.02505		0.00317382
Pcdhb6	0.738247	0.547215			0.264143	0.273624	0.209873	0.349567		0.0071315
Pcdhb7	3.69151	4.17901			1.4757	1.73767	2.25032	1.86669		0.00178085
Pcdhb8	1.53091	1.96837			0.920928	0.951798	0.977701	0.635274		0.00807194
Pcdhb9	2.70185	4.07689			1.62898	1.76902	1.63113	2.05328		0.0223004
Pcdhb10	1.31454	1.22342			0.660491	0.467581	0.53981	0.613431		0.000545164
Pcdhb11	1.97401	1.67215			0.463955	0.824963	0.928634	0.840324		0.00415233
Pcdhb12	1.64968	1.65169			0.786758	1.14731	0.483875	0.545652		0.0156995
Pcdhb13	1.35491	1.08044			0.46259	0.461318	0.269696	0.338275		0.00163866
Pcdhb14	1.04177	1.33054			0.738442	0.791755	0.917375	0.646907		0.0280772
Pcdhb15	1.45004	1.61324			0.775302	0.731083	0.488878	0.596556		0.00129759
Pcdhb16	1.82182	1.9439			0.823409	0.848798	0.617138	0.789284		0.000213793
Pcdhb17	6.20741	5.85769			1.9678	2.58163	2.06008	1.96981		9.27278e-05
Pcdhb18	2.26829	2.1069			0.96196	0.821277	0.526332	0.621437		0.000720711
Pcdhb19	3.45253	3.25723			1.46582	2.02062	1.26467	1.56054		0.00198575
Pcdhb20	5.44318	5.62323			2.64958	3.03042	2.39384	2.41843		0.000217139
Pcdhb21	2.04073	2.05254			0.682917	0.791188	1.12881	0.731278		0.0013149
Pcdhb22	4.16222	3.47676			1.42441	1.94748	1.40696	1.32238		0.00156184
Pcdhga1	2.97758	4.36788			3.77351	4.33068	3.67077	2.72201		0.944734
Pcdhga2	5.7532	5.8843			6.88953	6.46043	5.19514	5.75245		0.674065
Pcdhga3	7.40517	6.96828			8.58347	8.2979	9.23016	9.45023		0.0161855
Pcdhgb1	4.01425	3.6312			5.0277	4.50307	3.88525	3.55824		0.450515
Pcdhga4	4.3823	5.29035			4.89962	6.09639	4.99285	4.12769		0.787289
Pcdhgb2	4.25536	3.41666			3.42938	3.71541	3.01505	3.56944		0.303572
Pcdhga5	3.60745	2.41336			3.17723	3.24309	1.88684	2.87922		0.737736
Pcdhga6	4.72447	4.93387			5.51384	4.65302	4.57095	3.70845		0.715981
Pcdhga7	5.65583	4.78352			4.72243	5.78399	5.90358	5.05205		0.786849
Pcdhgb4	2.88529	2.40916			2.19075	2.13675	2.3908	2.55811		0.185657
Pcdhga8	3.72741	4.39563			4.71485	5.59448	5.47223	4.85196		0.0474621
Pcdhgb5	2.79365	3.13513			2.61308	2.64331	2.63322	2.04847		0.118385
Pcdhga9	3.37611	2.83471			2.23175	2.5033	2.40127	2.24435		0.0168425
Pcdhgb6	9.32174	9.59604			10.8285	10.8579	11.2966	10.3692		0.00962686
Pcdhga10	6.03606	4.43593			3.94026	4.4429	4.69205	4.15031		0.165501
Pcdhgb7	4.93434	5.46086			6.88304	8.15377	5.90106	6.94773		0.0669561
Pcdhga11	14.3067	14.0543			15.534	13.8574	11.4358	12.3704		0.548653
Pcdhgb8	0.840953	0.430352			1.1925	0.372285	0.563074	0.792875		0.763164
Pcdhga12	7.14491	7.67687			9.6822	8.86955	7.29595	6.99083		0.458486

## Sheet: 1k
	WT				DHS19-20
	rep1	rep2			rep1	rep2	rep3	rep4		t-Test result
Pcdhb1	0	0			0	0.0443852	0	0		0.54147
Pcdhb2	0.587902	1.02945			0.645701	0.426636	0.452828	0.918565		0.414681
Pcdhb3	0.889591	0.958002			0.98402	0.805579	0.515612	1.05169		0.664272
Pcdhb4	1.37647	1.25355			1.01176	0.778314	0.438124	0.869198		0.0443264
Pcdhb5	1.67166	2.19301			0.916571	1.04033	1.09159	0.742968		0.00757473
Pcdhb6	0.533011	0.96795			0.173784	0.34604	0.14935	0.369545		0.0362126
Pcdhb7	3.84748	3.18524			1.58339	1.59187	1.4408	2.07806		0.00318619
Pcdhb8	1.4371	1.12697			1.06411	0.84593	0.826781	0.689835		0.047047
Pcdhb9	3.47406	3.40984			1.73358	1.91093	2.00614	1.85292		5.78359e-05
Pcdhb10	0.929605	2.07416			0.380857	0.495795	0.297499	0.903474		0.0719463
Pcdhb11	1.89904	2.91491			0.765864	0.800009	0.659877	0.749646		0.00611944
Pcdhb12	2.15384	2.09554			0.917526	0.718764	0.567799	0.656082		0.000235911
Pcdhb13	1.13557	1.04508			0.378959	0.801196	0.360681	0.442797		0.0194824
Pcdhb14	1.21007	1.39078			0.647531	0.636162	0.435669	0.231849		0.00668064
Pcdhb15	1.53262	1.65959			0.753706	0.826765	0.698281	0.540733		0.000843491
Pcdhb16	1.83122	1.65902			1.08978	0.905789	0.682791	1.19699		0.0118477
Pcdhb17	5.82175	5.45286			2.49203	2.54823	1.90885	1.8364		0.000345385
Pcdhb18	1.72548	1.91099			1.19575	0.939389	0.823704	0.631546		0.0077319
Pcdhb19	3.37123	3.67991			2.22113	1.78685	1.83262	1.79569		0.000907144
Pcdhb20	6.66719	5.87706			2.66296	2.62977	3.53697	2.18674		0.00196459
Pcdhb21	1.26256	1.61859			0.779614	0.917624	0.773951	0.739874		0.00675773
Pcdhb22	3.5128	3.61263			1.23493	1.55248	1.96522	1.91973		0.00185604
Pcdhga1	4.9047	4.92617			2.43983	2.97035	2.45277	2.39727		0.000321164
Pcdhga2	5.80085	6.30774			4.84483	4.66684	5.49667	4.66986		0.0272239
Pcdhga3	7.62577	5.67656			8.32624	8.84753	7.87645	8.15216		0.0698348
Pcdhgb1	2.86681	3.95112			5.08099	4.77121	4.37101	3.62984		0.140989
Pcdhga4	6.00694	4.64682			6.47911	5.67664	5.10639	5.29481		0.639625
Pcdhgb2	3.80997	3.24003			2.7538	3.47276	2.89067	3.33548		0.257566
Pcdhga5	3.41195	3.37825			2.83767	3.00472	2.48339	2.34068		0.0342764
Pcdhga6	4.05125	4.29839			5.18202	5.45119	4.90187	4.96626		0.00908939
Pcdhga7	5.17801	4.77361			8.04761	8.06846	7.78921	8.60147		0.000376384
Pcdhgb4	3.57926	2.89391			2.47792	2.1517	2.38677	2.26123		0.0176452
Pcdhga8	3.85179	4.30359			5.07377	6.13241	5.17621	6.25258		0.031067
Pcdhgb5	2.88827	3.82638			1.79306	1.93856	1.96125	2.83327		0.0550579
Pcdhga9	2.34796	2.16977			2.1015	2.32639	2.88005	3.20189		0.388866
Pcdhgb6	9.40735	9.66765			8.85678	8.60674	9.30162	8.73841		0.0509346
Pcdhga10	5.01033	4.4413			3.98605	5.07446	4.31225	3.93573		0.407176
Pcdhgb7	6.12667	6.17302			7.33293	6.13193	5.80028	8.69223		0.441814
Pcdhga11	15.282	16.7866			22.1337	20.2678	20.8541	21.5601		0.00250193
Pcdhgb8	0.560123	0.337111			0.968428	1.22112	0.618186	1.12778		0.0636105
Pcdhga12	6.73654	6.93411			7.25851	6.37679	5.42067	4.28793		0.356196

## Sheet: 2b
	WT				DHS18
	rep1	rep2			rep1	rep2	rep3	rep4
Pcdhgc3	52.9397	54.281			49.2355	49.9141	48.4958	48.2588
Pcdhgc4	20.4219	18.5669			17.3855	15.8719	13.4517	16.1726
Pcdhgc5	2.35791	2.30649			2.24601	2.15318	1.5553	1.53363

## Sheet: 2c
	WT				DHS19-20
	rep1	rep2			rep1	rep2	rep3	rep4
Pcdhgc3	54.1393	50.9403			47.4241	49.1731	44.5783	44.3463
Pcdhgc4	17.6633	21.0832			19.6561	18.9456	18.1939	18.9967
Pcdhgc5	2.18402	1.80579			3.73352	2.95132	1.10576	1.56397

[truncated: 12 more sheets: 2d, 2e, 4c, 5g, S2, S4e, S4f, S4g, S18c, S19c, S22e, S22j]
